# Supplementary material for: Immunostimulatory effects of Toll‐like receptor ligands as adjuvants in establishing a novel mouse model for pemphigus vulgaris
Source: Clin Transl Med. 2024 Jul 19;14(7):e1765. doi: 10.1002/ctm2.1765 (PMC11259602; doi:10.1002/ctm2.1765)
Supplement: Supplementary file 2 — Supplemental Information [file CTM2-14-e1765-s002.xlsx]

## Sheet: gene expression
Gene id	Gene name	Gene description	GO id	GO term	GO description	KO id	KO name	KEGG pathway id	KEGG pathway description	Naive_t	Naive_f	PC_f3_periles(naïve 3)	CFA4144	CFA4245	CFA4346	Add_t(CFA4)	MPLA_f1	MPLA_f2	MPLA_f3	MPLA21_1	MPLA20_1	PC_t1	PC_t2	PC_f1	PC_f2	PC30_1	PC33_1
ENSMUSG00000000031	H19	H19, imprinted maternally expressed transcript [Source:MGI Symbol;Acc:MGI:95891]	------	------	------	------	------	------	------	1.5	16.89	0.79	1.48	1.32	0.96	0.77	11.06	4.76	2.63	21.17	18.45	4.15	3.88	16.96	3.64	17.19	32.92
ENSMUSG00000000125	Wnt3	wingless-type MMTV integration site family, member 3 [Source:MGI Symbol;Acc:MGI:98955]	GO:0016055;; GO:1905474;; GO:0060173;; GO:0060174;; GO:0005788;; GO:0031012;; GO:0060323;; GO:0010628;; GO:0007165;; GO:0060064;; GO:0007411;; GO:0060070;; GO:1904954;; GO:0005737;; GO:0050767;; GO:0000902;; GO:0009948;; GO:0005615;; GO:0048843;; GO:0044339;; GO:0007276;; GO:0048646;; GO:0009887;; GO:0030182;; GO:0044338;; GO:0035115;; GO:0035116;; GO:0019904;; GO:0007267;; GO:0072089;; GO:000170…	biological_process;;biological_process;;biological_process;;biological_process;;cellular_component;;cellular_component;;biological_process;;biological_process;;biological_process;;biological_process;;biological_process;;biological_process;;biological_process;;cellular_component;;biological_process;;biological_process;;biological_process;;cellular_component;;biological_process;;biological_process;…	Wnt signaling pathway;;canonical Wnt signaling pathway involved in stem cell proliferation;;limb development;;limb bud formation;;endoplasmic reticulum lumen;;extracellular matrix;;head morphogenesis;;positive regulation of gene expression;;signal transduction;;Spemann organizer formation at the anterior end of the primitive streak;;axon guidance;;canonical Wnt signaling pathway;;canonical Wnt si…	K00312	WNT3	mmu05165;; mmu04916;; mmu04550;; mmu05200;; mmu05224;; mmu05225;; mmu05217;; mmu05205;; mmu05206;; mmu04310;; mmu04150;; mmu04934;; mmu04390;; mmu05226;; mmu05010	Human papillomavirus infection;;Melanogenesis;;Signaling pathways regulating pluripotency of stem cells;;Pathways in cancer;;Breast cancer;;Hepatocellular carcinoma;;Basal cell carcinoma;;Proteoglycans in cancer;;MicroRNAs in cancer;;Wnt signaling pathway;;mTOR signaling pathway;;Cushing syndrome;;Hippo signaling pathway;;Gastric cancer;;Alzheimer disease	12.05	11.59	6.22	14	12.81	10.5	5.29	0.49	5.22	2.81	4.84	7.26	1.86	0	2.64	2.08	1.92	2.4
ENSMUSG00000000157	Itgb2l	integrin beta 2-like [Source:MGI Symbol;Acc:MGI:1277979]	GO:0005178;; GO:0005925;; GO:0038023;; GO:0030141;; GO:0007229;; GO:0008305;; GO:0007160;; GO:0006954;; GO:0001540;; GO:0016477;; GO:0009986;; GO:0033627	molecular_function;;cellular_component;;molecular_function;;cellular_component;;biological_process;;cellular_component;;biological_process;;biological_process;;molecular_function;;biological_process;;cellular_component;;biological_process	integrin binding;;focal adhesion;;signaling receptor activity;;secretory granule;;integrin-mediated signaling pathway;;integrin complex;;cell-matrix adhesion;;inflammatory response;;beta-amyloid binding;;cell migration;;cell surface;;cell adhesion mediated by integrin	K06464	ITGB2, CD18	mmu04670;; mmu05166;; mmu04015;; mmu05323;; mmu05146;; mmu05144;; mmu05150;; mmu04650;; mmu05152;; mmu04514(Cell adhesion molecules ;; mmu04610;; mmu05134;; mmu04145;; mmu05416;; mmu04390;; mmu04810;; mmu05140;; mmu05133	Leukocyte transendothelial migration;;Human T-cell leukemia virus 1 infection;;Rap1 signaling pathway;;Rheumatoid arthritis;;Amoebiasis;;Malaria;;Staphylococcus aureus infection;;Natural killer cell mediated cytotoxicity;;Tuberculosis;;CAMs);;Complement and coagulation cascades;;Legionellosis;;Phagosome;;Viral myocarditis;;Hippo signaling pathway;;Regulation of actin cytoskeleton;;Leishmaniasis;;…	0	0	0	0.12	0.02	0	0	1.28	0.1	0	0.4	0.95	0.07	0.08	0.66	0.08	4.31	0.33
ENSMUSG00000000182	Fgf23	fibroblast growth factor 23 [Source:MGI Symbol;Acc:MGI:1891427]	GO:0032026;; GO:0090080;; GO:0030154;; GO:0030500;; GO:0010966;; GO:0030643;; GO:0030502;; GO:0044320;; GO:0071374;; GO:0008083;; GO:0071354;; GO:0000165;; GO:0045668;; GO:0055062;; GO:0045893;; GO:0046888;; GO:0005615;; GO:0042369;; GO:1904383;; GO:0005623;; GO:0071305;; GO:0070374;; GO:0005105;; GO:0010980	biological_process;;biological_process;;biological_process;;biological_process;;biological_process;;biological_process;;biological_process;;biological_process;;biological_process;;molecular_function;;biological_process;;biological_process;;biological_process;;biological_process;;biological_process;;biological_process;;cellular_component;;biological_process;;biological_process;;cellular_component;…	response to magnesium ion;;positive regulation of MAPKKK cascade by fibroblast growth factor receptor signaling pathway;;cell differentiation;;regulation of bone mineralization;;regulation of phosphate transport;;cellular phosphate ion homeostasis;;negative regulation of bone mineralization;;cellular response to leptin stimulus;;cellular response to parathyroid hormone stimulus;;growth factor act…	K22428	FGF23	mmu04010;; mmu05218;; mmu04014;; mmu04015;; mmu05200;; mmu05224;; mmu04151;; mmu04020;; mmu05226;; mmu04928;; mmu04810	MAPK signaling pathway;;Melanoma;;Ras signaling pathway;;Rap1 signaling pathway;;Pathways in cancer;;Breast cancer;;PI3K-Akt signaling pathway;;Calcium signaling pathway;;Gastric cancer;;Parathyroid hormone synthesis, secretion and action;;Regulation of actin cytoskeleton	0	0	0	0.03	0.03	0	0	1.79	0.54	0.07	0.76	0.33	0.12	0.39	1.84	1.68	2.25	1.64
ENSMUSG00000000204	Slfn4	schlafen 4 [Source:MGI Symbol;Acc:MGI:1329010]	GO:0009617	biological_process	response to bacterium	K24457	SLFN12, SLFN12L	------	------	0.73	1.76	11.28	0.29	0.69	0.22	8	90.36	11.92	19.57	30.08	7.99	61.08	77.52	17.21	35.2	39.89	20.88
ENSMUSG00000000244	Tspan32	tetraspanin 32 [Source:MGI Symbol;Acc:MGI:1350360]	GO:0008285;; GO:0030886;; GO:0007599;; GO:0050688;; GO:0007229;; GO:0007596;; GO:0005887;; GO:0070442;; GO:0007010;; GO:0042832;; GO:0009986;; GO:0070527	biological_process;;biological_process;;biological_process;;biological_process;;biological_process;;biological_process;;cellular_component;;cellular_component;;biological_process;;biological_process;;cellular_component;;biological_process	negative regulation of cell proliferation;;negative regulation of myeloid dendritic cell activation;;hemostasis;;regulation of defense response to virus;;integrin-mediated signaling pathway;;blood coagulation;;integral component of plasma membrane;;integrin alphaIIb-beta3 complex;;cytoskeleton organization;;defense response to protozoan;;cell surface;;platelet aggregation	K17359	TSPAN32	------	------	0.53	1.31	1.2	1.61	1.21	1.19	1.55	3.53	4.48	2.79	3.92	4.06	3.01	2.73	6.59	6.73	5.49	4.8
ENSMUSG00000000247	Lhx2	LIM homeobox protein 2 [Source:MGI Symbol;Acc:MGI:96785]	GO:0048675;; GO:0021537;; GO:0045199;; GO:0007498;; GO:0060041;; GO:0007411;; GO:0021987;; GO:0045814;; GO:0043565;; GO:0001942;; GO:0050768;; GO:0005654;; GO:0001843;; GO:0046872;; GO:2000179;; GO:0048646;; GO:0021978;; GO:0030182;; GO:0008134;; GO:0045893;; GO:0021772;; GO:0022008;; GO:0000981;; GO:0009953;; GO:0007420;; GO:0007399;; GO:0001228;; GO:0045944;; GO:0000977;; GO:0000978;; GO:000368…	biological_process;;biological_process;;biological_process;;biological_process;;biological_process;;biological_process;;biological_process;;biological_process;;molecular_function;;biological_process;;biological_process;;cellular_component;;biological_process;;molecular_function;;biological_process;;biological_process;;biological_process;;biological_process;;molecular_function;;biological_process;…	axon extension;;telencephalon development;;maintenance of epithelial cell apical/basal polarity;;mesoderm development;;retina development in camera-type eye;;axon guidance;;cerebral cortex development;;negative regulation of gene expression, epigenetic;;sequence-specific DNA binding;;hair follicle development;;negative regulation of neurogenesis;;nucleoplasm;;neural tube closure;;metal ion bindin…	K09373	LHX2_9	------	------	3.37	7.35	8.07	22.42	18.47	15.69	7.98	1.36	3.63	4.89	6.2	10.86	0.9	0.23	1.87	4.37	2.65	2.69
ENSMUSG00000000296	Tpd52l1	tumor protein D52-like 1 [Source:MGI Symbol;Acc:MGI:1298386]	GO:0005737;; GO:2001235;; GO:0000086;; GO:0043406;; GO:0046330;; GO:0048471;; GO:0046982;; GO:0005769;; GO:0042802;; GO:0042803	cellular_component;;biological_process;;biological_process;;biological_process;;biological_process;;cellular_component;;molecular_function;;cellular_component;;molecular_function;;molecular_function	cytoplasm;;positive regulation of apoptotic signaling pathway;;G2/M transition of mitotic cell cycle;;positive regulation of MAP kinase activity;;positive regulation of JNK cascade;;perinuclear region of cytoplasm;;protein heterodimerization activity;;early endosome;;identical protein binding;;protein homodimerization activity	------	------	------	------	7.95	6.89	3.77	32.93	21.01	27.02	16.49	6.65	6.15	10.94	10.28	17.4	2.33	4.69	7.41	4.69	6.54	4.79
ENSMUSG00000000320	Alox12	arachidonate 12-lipoxygenase [Source:MGI Symbol;Acc:MGI:87998]	GO:1905956;; GO:0051122;; GO:0004052;; GO:0010628;; GO:0061436;; GO:0010942;; GO:0005737;; GO:0016020;; GO:0097755;; GO:1901751;; GO:0043651;; GO:0043065;; GO:0043066;; GO:0043280;; GO:0005506;; GO:0019372;; GO:0042383;; GO:0048661;; GO:2001303;; GO:0071396;; GO:2001306;; GO:0016165;; GO:0090331;; GO:0043536;; GO:0010656;; GO:0019395;; GO:0047977;; GO:0007568;; GO:0051901;; GO:0005829;; GO:0019369	biological_process;;biological_process;;molecular_function;;biological_process;;biological_process;;biological_process;;cellular_component;;cellular_component;;biological_process;;biological_process;;biological_process;;biological_process;;biological_process;;biological_process;;molecular_function;;biological_process;;cellular_component;;biological_process;;biological_process;;biological_process;…	positive regulation of endothelial tube morphogenesis;;hepoxilin biosynthetic process;;arachidonate 12-lipoxygenase activity;;positive regulation of gene expression;;establishment of skin barrier;;positive regulation of cell death;;cytoplasm;;membrane;;positive regulation of blood vessel diameter;;leukotriene A4 metabolic process;;linoleic acid metabolic process;;positive regulation of apoptotic …	K00458	ALOX12	mmu04750;; mmu01523;; mmu04726;; mmu00590	Inflammatory mediator regulation of TRP channels;;Antifolate resistance;;Serotonergic synapse;;Arachidonic acid metabolism	21.83	9.09	4.91	13.66	13.91	10.44	4.08	3.59	10.48	3.5	3.58	3.74	1.8	1.95	4.96	4.13	1.77	4.16
ENSMUSG00000000386	Mx1	MX dynamin-like GTPase 1 [Source:MGI Symbol;Acc:MGI:97243]	GO:0005737;; GO:0016020;; GO:0051607;; GO:0009615;; GO:0045087;; GO:0009617;; GO:0003924;; GO:0045071;; GO:0034340;; GO:0005634;; GO:0005874;; GO:0008017;; GO:0005525	cellular_component;;cellular_component;;biological_process;;biological_process;;biological_process;;biological_process;;molecular_function;;biological_process;;biological_process;;cellular_component;;cellular_component;;molecular_function;;molecular_function	cytoplasm;;membrane;;defense response to virus;;response to virus;;innate immune response;;response to bacterium;;GTPase activity;;negative regulation of viral genome replication;;response to type I interferon;;nucleus;;microtubule;;microtubule binding;;GTP binding	------	------	------	------	0.45	2.22	0.89	0.78	1.11	0.7	4.65	1.44	2.51	2.72	3.36	1.54	3.95	1.76	1.82	4.88	2.36	2.09
ENSMUSG00000000420	Galnt1	polypeptide N-acetylgalactosaminyltransferase 1 [Source:MGI Symbol;Acc:MGI:894693]	GO:0005794;; GO:0006493;; GO:0016021;; GO:0004653;; GO:0030246;; GO:0030145;; GO:0018243;; GO:0018242;; GO:0032580;; GO:0048471;; GO:0005576	cellular_component;;biological_process;;cellular_component;;molecular_function;;molecular_function;;molecular_function;;biological_process;;biological_process;;cellular_component;;cellular_component;;cellular_component	Golgi apparatus;;protein O-linked glycosylation;;integral component of membrane;;polypeptide N-acetylgalactosaminyltransferase activity;;carbohydrate binding;;manganese ion binding;;protein O-linked glycosylation via threonine;;protein O-linked glycosylation via serine;;Golgi cisterna membrane;;perinuclear region of cytoplasm;;extracellular region	K00710	GALNT	mmu00514;; mmu00512	Other types of O-glycan biosynthesis;;Mucin type O-glycan biosynthesis	41.1	36.04	43.66	22.55	28.03	16.62	50.78	96.07	61.93	65.94	49.01	38.95	51.55	73.74	45.64	84.89	35.57	45.61
ENSMUSG00000000544	Gpa33	glycoprotein A33 (transmembrane) [Source:MGI Symbol;Acc:MGI:1891703]	GO:0016021	cellular_component	integral component of membrane	K06790	GPA33	------	------	0.06	0.13	0.23	0.55	0.35	0.47	0.45	0.16	0.12	0.59	0.13	0.12	0	0	0	0.26	0.1	0.03
ENSMUSG00000000552	Zfp385a	zinc finger protein 385A [Source:MGI Symbol;Acc:MGI:1352495]	GO:0007599;; GO:1902164;; GO:1902166;; GO:0030220;; GO:0030425;; GO:0007611;; GO:0008270;; GO:0070889;; GO:0007049;; GO:0005737;; GO:0005730;; GO:0010609;; GO:0035855;; GO:0045600;; GO:0003730;; GO:2000765;; GO:0043025;; GO:0007626;; GO:0006915;; GO:0006974;; GO:0000790;; GO:0008298;; GO:0002039	biological_process;;biological_process;;biological_process;;biological_process;;cellular_component;;biological_process;;molecular_function;;biological_process;;biological_process;;cellular_component;;cellular_component;;biological_process;;biological_process;;biological_process;;molecular_function;;biological_process;;cellular_component;;biological_process;;biological_process;;biological_process;…	hemostasis;;positive regulation of DNA damage response, signal transduction by p53 class mediator resulting in transcription of p21 class mediator;;negative regulation of intrinsic apoptotic signaling pathway in response to DNA damage by p53 class mediator;;platelet formation;;dendrite;;learning or memory;;zinc ion binding;;platelet alpha granule organization;;cell cycle;;cytoplasm;;nucleolus;;mR…	------	------	------	------	31.29	16.79	0.85	70	69.48	70.07	11.74	4.69	9.85	5.48	42.69	44.86	2.89	1.95	3.9	3.66	42.45	43.77
ENSMUSG00000000555	Itga5	integrin alpha 5 (fibronectin receptor alpha) [Source:MGI Symbol;Acc:MGI:96604]	GO:0009897;; GO:0034113;; GO:0005783;; GO:0005794;; GO:0007613;; GO:2000811;; GO:0007044;; GO:1903672;; GO:0045202;; GO:0035313;; GO:0005925;; GO:0005737;; GO:0031410;; GO:0045765;; GO:0030335;; GO:0046872;; GO:0033627;; GO:0005178;; GO:0031589;; GO:0005154;; GO:0010811;; GO:0009986;; GO:0008305;; GO:0007159;; GO:0005911;; GO:0005886;; GO:0007155;; GO:0007157;; GO:0050839;; GO:0035987;; GO:003258…	cellular_component;;biological_process;;cellular_component;;cellular_component;;biological_process;;biological_process;;biological_process;;biological_process;;cellular_component;;biological_process;;cellular_component;;cellular_component;;cellular_component;;biological_process;;biological_process;;molecular_function;;biological_process;;molecular_function;;biological_process;;molecular_function;…	external side of plasma membrane;;heterotypic cell-cell adhesion;;endoplasmic reticulum;;Golgi apparatus;;memory;;negative regulation of anoikis;;cell-substrate junction assembly;;positive regulation of sprouting angiogenesis;;synapse;;wound healing, spreading of epidermal cells;;focal adhesion;;cytoplasm;;cytoplasmic vesicle;;regulation of angiogenesis;;positive regulation of cell migration;;met…	K06484	ITGA5, CD49e	mmu05165;; mmu04512;; mmu04510;; mmu05205;; mmu05206;; mmu05168;; mmu05410(Hypertrophic cardiomyopathy ;; mmu04151;; mmu05100;; mmu05133;; mmu04145;; mmu05412(Arrhythmogenic right ventricular cardiomyopathy ;; mmu05135;; mmu04810;; mmu04640;; mmu05414(Dilated cardiomyopathy	Human papillomavirus infection;;ECM-receptor interaction;;Focal adhesion;;Proteoglycans in cancer;;MicroRNAs in cancer;;Herpes simplex virus 1 infection;;HCM);;PI3K-Akt signaling pathway;;Bacterial invasion of epithelial cells;;Pertussis;;Phagosome;;ARVC);;Yersinia infection;;Regulation of actin cytoskeleton;;Hematopoietic cell lineage;;DCM)	7.76	10.27	1.09	9.76	9.16	6.53	10.43	39.55	14.26	10.89	46.77	35.53	7.19	17.52	5.94	9.46	48.01	49.58
ENSMUSG00000000562	Adora3	adenosine A3 receptor [Source:MGI Symbol;Acc:MGI:104847]	GO:0030336;; GO:0008285;; GO:0016021;; GO:0032088;; GO:0001609;; GO:0005886	biological_process;;biological_process;;cellular_component;;biological_process;;molecular_function;;cellular_component	negative regulation of cell migration;;negative regulation of cell proliferation;;integral component of membrane;;negative regulation of NF-kappaB transcription factor activity;;G-protein coupled adenosine receptor activity;;plasma membrane	K04268	ADORA3	mmu04071;; mmu04022;; mmu04080	Sphingolipid signaling pathway;;cGMP-PKG signaling pathway;;Neuroactive ligand-receptor interaction	0.45	2.38	3.52	1.12	1.8	0.78	2.78	4.64	5.85	3.38	3.81	4.28	1.54	3.05	3.57	6.8	5.47	4.54
ENSMUSG00000000632	Sez6	seizure related gene 6 [Source:MGI Symbol;Acc:MGI:104745]	GO:0090036;; GO:1900006;; GO:0050773;; GO:0048471;; GO:0043198;; GO:0016021;; GO:0021680;; GO:0043025;; GO:0005576;; GO:0005615;; GO:2000171;; GO:0005886;; GO:0060079;; GO:0043197;; GO:0097440;; GO:0005783;; GO:0008344;; GO:0030054;; GO:0060074	biological_process;;biological_process;;biological_process;;cellular_component;;cellular_component;;cellular_component;;biological_process;;cellular_component;;cellular_component;;cellular_component;;biological_process;;cellular_component;;biological_process;;cellular_component;;cellular_component;;cellular_component;;biological_process;;cellular_component;;biological_process	regulation of protein kinase C signaling;;positive regulation of dendrite development;;regulation of dendrite development;;perinuclear region of cytoplasm;;dendritic shaft;;integral component of membrane;;cerebellar Purkinje cell layer development;;neuronal cell body;;extracellular region;;extracellular space;;negative regulation of dendrite development;;plasma membrane;;excitatory postsynaptic p…	K24363	SEZ6	------	------	0.06	0.35	0	0.75	0.54	0.75	0.04	0	0	0.07	0.18	0.1	0	0	0.11	0	0.04	0.05
ENSMUSG00000000682	Cd52	CD52 antigen [Source:MGI Symbol;Acc:MGI:1346088]	GO:0097225;; GO:0009617;; GO:0007204;; GO:0005886;; GO:0031225	cellular_component;;biological_process;;biological_process;;cellular_component;;cellular_component	sperm midpiece;;response to bacterium;;positive regulation of cytosolic calcium ion concentration;;plasma membrane;;anchored component of membrane	K06488	CD52	------	------	19.72	61.64	67.1	56.36	104.16	75.52	130.96	575.43	274.48	208.68	282.1	240.64	195.85	209.69	227.78	313.54	425.43	255.56
ENSMUSG00000000782	Tcf7	transcription factor 7, T cell specific [Source:MGI Symbol;Acc:MGI:98507]	GO:0044212;; GO:0016604;; GO:0033153(biological_process:T cell receptor V;; GO:0071353;; GO:0008013;; GO:0060070;; GO:0006357	molecular_function;;cellular_component;;-;;biological_process;;molecular_function;;biological_process;;biological_process	transcription regulatory region DNA binding;;nuclear body;;)J recombination;;cellular response to interleukin-4;;beta-catenin binding;;canonical Wnt signaling pathway;;regulation of transcription from RNA polymerase II promoter	K02620	TCF7, TCF-1	mmu05165;; mmu04916;; mmu05167;; mmu05210;; mmu04550;; mmu05200;; mmu05224;; mmu05225;; mmu05217;; mmu05216;; mmu04520;; mmu05221;; mmu04310;; mmu05412(Arrhythmogenic right ventricular cardiomyopathy ;; mmu05132;; mmu05215;; mmu04934;; mmu04390;; mmu05226;; mmu05213	Human papillomavirus infection;;Melanogenesis;;Kaposi sarcoma-associated herpesvirus infection;;Colorectal cancer;;Signaling pathways regulating pluripotency of stem cells;;Pathways in cancer;;Breast cancer;;Hepatocellular carcinoma;;Basal cell carcinoma;;Thyroid cancer;;Adherens junction;;Acute myeloid leukemia;;Wnt signaling pathway;;ARVC);;Salmonella infection;;Prostate cancer;;Cushing syndrom…	6.4	10.69	6.2	31.01	25.25	20.65	15.86	12.32	8.99	13.04	11.32	14.08	3.42	5.92	4.39	6.35	8.09	8.12
ENSMUSG00000000794	Kcnn3	potassium intermediate/small conductance calcium-activated channel, subfamily N, member 3 [Source:MGI Symbol;Acc:MGI:2153183]	GO:0005737;; GO:0031594;; GO:0071805;; GO:0006813;; GO:0016021;; GO:0044297;; GO:0016286;; GO:0030175;; GO:0005516;; GO:0043005;; GO:0005886;; GO:0046982;; GO:0043025	cellular_component;;cellular_component;;biological_process;;biological_process;;cellular_component;;cellular_component;;molecular_function;;cellular_component;;molecular_function;;cellular_component;;cellular_component;;molecular_function;;cellular_component	cytoplasm;;neuromuscular junction;;potassium ion transmembrane transport;;potassium ion transport;;integral component of membrane;;cell body;;small conductance calcium-activated potassium channel activity;;filopodium;;calmodulin binding;;neuron projection;;plasma membrane;;protein heterodimerization activity;;neuronal cell body	K04944	KCNN3, KCA2.3	mmu04929;; mmu04911	GnRH secretion;;Insulin secretion	0.34	0.73	0.38	0.29	0.4	0.07	0.79	1.34	1.98	1.14	0.52	0.61	0.26	0.82	1.56	1.92	0.72	0.4
ENSMUSG00000000805	Car4	carbonic anhydrase 4 [Source:MGI Symbol;Acc:MGI:1096574]	GO:0015701;; GO:0046658;; GO:0008270;; GO:0042383;; GO:0030667;; GO:0070062;; GO:0006885;; GO:0016020;; GO:0048471;; GO:0004089;; GO:0015670;; GO:0005794;; GO:0005791;; GO:0005793;; GO:0016324;; GO:0009986;; GO:0030658;; GO:0005886;; GO:0031362;; GO:0005802;; GO:0031526;; GO:0016529	biological_process;;cellular_component;;molecular_function;;cellular_component;;cellular_component;;cellular_component;;biological_process;;cellular_component;;cellular_component;;molecular_function;;biological_process;;cellular_component;;cellular_component;;cellular_component;;cellular_component;;cellular_component;;cellular_component;;cellular_component;;cellular_component;;cellular_component;…	bicarbonate transport;;anchored component of plasma membrane;;zinc ion binding;;sarcolemma;;secretory granule membrane;;extracellular exosome;;regulation of pH;;membrane;;perinuclear region of cytoplasm;;carbonate dehydratase activity;;carbon dioxide transport;;Golgi apparatus;;rough endoplasmic reticulum;;endoplasmic reticulum-Golgi intermediate compartment;;apical plasma membrane;;cell surface;…	K18246	CA4	mmu04964;; mmu00910	Proximal tubule bicarbonate reclamation;;Nitrogen metabolism	0.15	0.93	0.24	0.29	3.19	0.3	8.99	38.95	20.71	13.66	24.58	9.4	11.52	30.59	31.74	30.09	110.24	18.84
ENSMUSG00000000915	Hip1r	huntingtin interacting protein 1 related [Source:MGI Symbol;Acc:MGI:1352504]	GO:2000369;; GO:0016020;; GO:0017124;; GO:0055123;; GO:0061024;; GO:0048268;; GO:0005739;; GO:0005905;; GO:0034316;; GO:0048260;; GO:0030136;; GO:0030665;; GO:0043065;; GO:0032092;; GO:0080025;; GO:0030837;; GO:0032839;; GO:0005546;; GO:0005547;; GO:0003779;; GO:0043066;; GO:0045742;; GO:0097060;; GO:0048471;; GO:0043025;; GO:0042802;; GO:0042803;; GO:0005856;; GO:0006919;; GO:0016324;; GO:003047…	biological_process;;cellular_component;;molecular_function;;biological_process;;biological_process;;biological_process;;cellular_component;;cellular_component;;biological_process;;biological_process;;cellular_component;;cellular_component;;biological_process;;biological_process;;molecular_function;;biological_process;;cellular_component;;molecular_function;;molecular_function;;molecular_function;…	regulation of clathrin-dependent endocytosis;;membrane;;SH3 domain binding;;digestive system development;;membrane organization;;clathrin coat assembly;;mitochondrion;;clathrin-coated pit;;negative regulation of Arp2/3 complex-mediated actin nucleation;;positive regulation of receptor-mediated endocytosis;;clathrin-coated vesicle;;clathrin-coated vesicle membrane;;positive regulation of apoptotic…	K20040	HIP1R, SLA2	------	------	28.86	20.37	1.71	33.29	30.08	27.92	8.8	4.55	6.22	5.05	20.68	23.05	6.24	3.56	3.08	2.32	18.65	19.27
ENSMUSG00000000982	Ccl3	chemokine (C-C motif) ligand 3 [Source:MGI Symbol;Acc:MGI:98260]	GO:0042056;; GO:0070098;; GO:0050718;; GO:0043922;; GO:0008009;; GO:0009636;; GO:2000503;; GO:0043491;; GO:0030335;; GO:0006468;; GO:0010629;; GO:0004698;; GO:0023052;; GO:0043525;; GO:0032760;; GO:0048245;; GO:0048246;; GO:0048247;; GO:0048020;; GO:0001649;; GO:0010818;; GO:0043308;; GO:0043615;; GO:0043547;; GO:0071356;; GO:0006887;; GO:0000165;; GO:0008360;; GO:0045671;; GO:0016004;; GO:000467…	molecular_function;;biological_process;;biological_process;;biological_process;;molecular_function;;biological_process;;biological_process;;biological_process;;biological_process;;biological_process;;biological_process;;molecular_function;;biological_process;;biological_process;;biological_process;;biological_process;;biological_process;;biological_process;;molecular_function;;biological_process;…	chemoattractant activity;;chemokine-mediated signaling pathway;;positive regulation of interleukin-1 beta secretion;;negative regulation by host of viral transcription;;chemokine activity;;response to toxic substance;;positive regulation of natural killer cell chemotaxis;;protein kinase B signaling;;positive regulation of cell migration;;protein phosphorylation;;negative regulation of gene expres…	K05408	CCL3	mmu05163;; mmu05323;; mmu04620;; mmu05142(Chagas disease ;; mmu04062;; mmu04061;; mmu04060	Human cytomegalovirus infection;;Rheumatoid arthritis;;Toll-like receptor signaling pathway;;American trypanosomiasis);;Chemokine signaling pathway;;Viral protein interaction with cytokine and cytokine receptor;;Cytokine-cytokine receptor interaction	0.64	0.93	7.16	0.57	0.71	1.33	4.08	191.15	7.66	15.41	49.76	44.72	35	136.14	4	14.43	70.8	44.18
ENSMUSG00000000983	Wfdc18	WAP four-disulfide core domain 18 [Source:MGI Symbol;Acc:MGI:107506]	GO:0005576;; GO:0030414	cellular_component;;molecular_function	extracellular region;;peptidase inhibitor activity	------	------	------	------	1003.12	80.5	14.64	1086.6	1180.3	1553.81	377.99	409.41	233.78	30.39	26.11	77.66	93.85	24.39	353.38	62.03	12.94	43.26
ENSMUSG00000001021	S100a3	S100 calcium binding protein A3 [Source:MGI Symbol;Acc:MGI:1338849]	GO:0005730;; GO:0005829;; GO:0062023;; GO:0005509;; GO:0008270	cellular_component;;cellular_component;;cellular_component;;molecular_function;;molecular_function	nucleolus;;cytosol;;collagen-containing extracellular matrix;;calcium ion binding;;zinc ion binding	K23760	S100A3, S100E	------	------	593.05	321.37	88.53	3212.98	1792.3	3321.93	1377.56	121.63	241.22	921.61	974.1	1639.28	87.31	42.38	45.17	257.26	298.2	90.31
ENSMUSG00000001131	Timp1	tissue inhibitor of metalloproteinase 1 [Source:MGI Symbol;Acc:MGI:98752]	GO:0005125;; GO:0051045;; GO:0031012;; GO:0008270;; GO:0043086;; GO:0008083;; GO:0043066;; GO:0002020;; GO:1901164;; GO:0002248;; GO:0008284;; GO:0034097;; GO:1905049;; GO:2001044;; GO:0001775;; GO:0005604;; GO:0030414;; GO:0010951;; GO:0008191;; GO:0043434;; GO:0010033;; GO:0005615;; GO:0051216;; GO:0007568;; GO:0009725	molecular_function;;biological_process;;cellular_component;;molecular_function;;biological_process;;molecular_function;;biological_process;;molecular_function;;biological_process;;biological_process;;biological_process;;biological_process;;biological_process;;biological_process;;biological_process;;cellular_component;;molecular_function;;biological_process;;molecular_function;;biological_process;…	cytokine activity;;negative regulation of membrane protein ectodomain proteolysis;;extracellular matrix;;zinc ion binding;;negative regulation of catalytic activity;;growth factor activity;;negative regulation of apoptotic process;;protease binding;;negative regulation of trophoblast cell migration;;connective tissue replacement involved in inflammatory response wound healing;;positive regulation…	K16451	TIMP1	mmu04066	HIF-1 signaling pathway	4.78	13.11	3.54	16.7	35.98	22.09	105.5	913.27	290.46	147.56	327.69	125.24	74.57	580.7	185.97	384.27	448.95	437.49
ENSMUSG00000001166	Oas1c	2'-5' oligoadenylate synthetase 1C [Source:MGI Symbol;Acc:MGI:2149633]	GO:0051607;; GO:0005829;; GO:0045071;; GO:0060700;; GO:0005654;; GO:0016740;; GO:0003725;; GO:0006955;; GO:0005634;; GO:0005524	biological_process;;cellular_component;;biological_process;;biological_process;;cellular_component;;molecular_function;;molecular_function;;biological_process;;cellular_component;;molecular_function	defense response to virus;;cytosol;;negative regulation of viral genome replication;;regulation of ribonuclease activity;;nucleoplasm;;transferase activity;;double-stranded RNA binding;;immune response;;nucleus;;ATP binding	------	------	------	------	6.15	3.2	2.54	3.47	2.85	5.21	2.56	1.22	2.89	1.93	1.49	2.3	1.74	1.18	1.63	1.34	1.73	1.53
ENSMUSG00000001288	Rarg	retinoic acid receptor, gamma [Source:MGI Symbol;Acc:MGI:97858]	GO:0038023;; GO:0030154;; GO:0031076;; GO:0060349;; GO:0060348;; GO:0090575;; GO:0010628;; GO:0008270;; GO:0035264;; GO:0003677;; GO:0007275;; GO:0048048;; GO:0009755;; GO:0043065;; GO:1990830;; GO:0000122;; GO:0010468;; GO:0005634;; GO:0005654;; GO:0048384;; GO:0032331;; GO:0002068;; GO:0043066;; GO:0004879;; GO:0070384;; GO:0031641;; GO:0002063;; GO:0003430;; GO:0003417;; GO:0043068;; GO:000098…	molecular_function;;biological_process;;biological_process;;biological_process;;biological_process;;cellular_component;;biological_process;;molecular_function;;biological_process;;molecular_function;;biological_process;;biological_process;;biological_process;;biological_process;;biological_process;;biological_process;;biological_process;;cellular_component;;cellular_component;;biological_process;…	signaling receptor activity;;cell differentiation;;embryonic camera-type eye development;;bone morphogenesis;;bone development;;RNA polymerase II transcription factor complex;;positive regulation of gene expression;;zinc ion binding;;multicellular organism growth;;DNA binding;;multicellular organism development;;embryonic eye morphogenesis;;hormone-mediated signaling pathway;;positive regulation …	K08529	RARG, NR1B3	------	------	82.07	78.16	43.91	96.56	96.26	61.82	69.01	36.84	70.95	61.22	66.95	72.39	30.25	29.95	50.13	65.55	66.98	65.4
ENSMUSG00000001420	Tmem79	transmembrane protein 79 [Source:MGI Symbol;Acc:MGI:1919163]	GO:0005737;; GO:0042335;; GO:0016021;; GO:0070268;; GO:0045055;; GO:0005765;; GO:0032588;; GO:0061436;; GO:0002070;; GO:0031069;; GO:0042802;; GO:0045684	cellular_component;;biological_process;;cellular_component;;biological_process;;biological_process;;cellular_component;;cellular_component;;biological_process;;biological_process;;biological_process;;molecular_function;;biological_process	cytoplasm;;cuticle development;;integral component of membrane;;cornification;;regulated exocytosis;;lysosomal membrane;;trans-Golgi network membrane;;establishment of skin barrier;;epithelial cell maturation;;hair follicle morphogenesis;;identical protein binding;;positive regulation of epidermis development	------	------	------	------	39.68	29.34	5.33	42.1	44.81	38.8	21.53	6.64	18.66	15.47	32.13	29.79	6.58	9.48	12.14	8.62	30.81	31.92
ENSMUSG00000001510	Dlx3	distal-less homeobox 3 [Source:MGI Symbol;Acc:MGI:94903]	GO:0043565;; GO:0042475;; GO:0003700;; GO:0001568;; GO:0030154;; GO:0001228;; GO:0006357;; GO:0003677;; GO:0030855;; GO:0000978;; GO:0003682;; GO:0071895;; GO:0005634;; GO:0001890	molecular_function;;biological_process;;molecular_function;;biological_process;;biological_process;;molecular_function;;biological_process;;molecular_function;;biological_process;;molecular_function;;molecular_function;;biological_process;;cellular_component;;biological_process	sequence-specific DNA binding;;odontogenesis of dentin-containing tooth;;transcription factor activity, sequence-specific DNA binding;;blood vessel development;;cell differentiation;;transcriptional activator activity, RNA polymerase II transcription regulatory region sequence-specific binding;;regulation of transcription from RNA polymerase II promoter;;DNA binding;;epithelial cell differentiati…	K09315	DLX3	------	------	23.89	18.94	7.47	155.34	123.67	108.18	40.06	7.69	14.87	30.02	51.58	71.95	6.5	2.96	8.57	18.71	17.69	16.76
ENSMUSG00000001655	Hoxc13	homeobox C13 [Source:MGI Symbol;Acc:MGI:99560]	GO:0043565;; GO:0003682;; GO:0009952;; GO:0035878;; GO:0001942;; GO:0001228;; GO:0043587;; GO:0045944;; GO:0009653;; GO:0005634	molecular_function;;molecular_function;;biological_process;;biological_process;;biological_process;;molecular_function;;biological_process;;biological_process;;biological_process;;cellular_component	sequence-specific DNA binding;;chromatin binding;;anterior/posterior pattern specification;;nail development;;hair follicle development;;transcriptional activator activity, RNA polymerase II transcription regulatory region sequence-specific binding;;tongue morphogenesis;;positive regulation of transcription from RNA polymerase II promoter;;anatomical structure morphogenesis;;nucleus	K09298	HOX_13	------	------	31.03	10.74	15.32	68.01	58.12	51.99	38.67	9.78	11.18	34.67	20.62	29.11	13.4	6.49	8.69	25.83	11.82	12.89
ENSMUSG00000001755	Coasy	Coenzyme A synthase [Source:MGI Symbol;Acc:MGI:1918993]	GO:0015937;; GO:0005829;; GO:0005654;; GO:0005759;; GO:0004595;; GO:0005524;; GO:0004140	biological_process;;cellular_component;;cellular_component;;cellular_component;;molecular_function;;molecular_function;;molecular_function	coenzyme A biosynthetic process;;cytosol;;nucleoplasm;;mitochondrial matrix;;pantetheine-phosphate adenylyltransferase activity;;ATP binding;;dephospho-CoA kinase activity	------	------	------	------	29.6	38.52	4.2	26.81	26.04	24.59	13.02	7.91	10.26	6.7	18.24	22.44	5.06	3.79	5.12	4.02	18.23	18.06
ENSMUSG00000001774	Chordc1	cysteine and histidine-rich domain (CHORD)-containing, zinc-binding protein 1 [Source:MGI Symbol;Acc:MGI:1914167]	GO:2000299;; GO:1900034;; GO:0010824;; GO:0008270;; GO:0043531;; GO:0051879;; GO:0061077;; GO:0005524	biological_process;;biological_process;;biological_process;;molecular_function;;molecular_function;;molecular_function;;biological_process;;molecular_function	negative regulation of Rho-dependent protein serine/threonine kinase activity;;regulation of cellular response to heat;;regulation of centrosome duplication;;zinc ion binding;;ADP binding;;Hsp90 protein binding;;chaperone-mediated protein folding;;ATP binding	------	------	------	------	29.38	30.52	29.73	13.16	16.31	7.56	24.29	26.97	29.62	22.11	24.96	19.89	29.27	21.13	23.07	37.93	16.38	29.31
ENSMUSG00000001844	Zdhhc4	zinc finger, DHHC domain containing 4 [Source:MGI Symbol;Acc:MGI:1920131]	GO:0018230;; GO:0005794;; GO:0005783;; GO:0016021;; GO:0006612;; GO:0005789;; GO:0019706	biological_process;;cellular_component;;cellular_component;;cellular_component;;biological_process;;cellular_component;;molecular_function	peptidyl-L-cysteine S-palmitoylation;;Golgi apparatus;;endoplasmic reticulum;;integral component of membrane;;protein targeting to membrane;;endoplasmic reticulum membrane;;protein-cysteine S-palmitoyltransferase activity	K20003	ZDHHC4, SWF1	------	------	32.68	31.99	7.11	36.13	43.16	39.26	14.77	15.8	15.18	14.31	35.34	35.72	5.68	5.94	8.14	10.09	34.71	36.04
ENSMUSG00000001918	Slc1a5	solute carrier family 1 (neutral amino acid transporter), member 5 [Source:MGI Symbol;Acc:MGI:105305]	GO:0070207;; GO:0015293;; GO:0010585;; GO:0016021;; GO:0005886;; GO:0015194;; GO:0015186;; GO:1903803	biological_process;;molecular_function;;biological_process;;cellular_component;;cellular_component;;molecular_function;;molecular_function;;biological_process	protein homotrimerization;;symporter activity;;glutamine secretion;;integral component of membrane;;plasma membrane;;L-serine transmembrane transporter activity;;L-glutamine transmembrane transporter activity;;L-glutamine import into cell	K05616	SLC1A5	mmu05230;; mmu04974	Central carbon metabolism in cancer;;Protein digestion and absorption	15.29	15.86	4.42	52.57	62.67	39.5	19.05	19.79	13.14	11.42	37.08	36.5	10.76	11.83	11.4	10.44	41.94	34.05
ENSMUSG00000001942	Siae	sialic acid acetylesterase [Source:MGI Symbol;Acc:MGI:104803]	GO:0005764;; GO:0002682;; GO:0001681;; GO:0005975	cellular_component;;biological_process;;molecular_function;;biological_process	lysosome;;regulation of immune system process;;sialate O-acetylesterase activity;;carbohydrate metabolic process	K05970	SIAE	------	------	3.45	5.56	6.46	4.05	3.23	1.82	6.89	12.13	13.43	7.75	6.64	5.89	5.9	4.65	7.62	12.48	6.5	8.33
ENSMUSG00000001986	Gria3	glutamate receptor, ionotropic, AMPA3 (alpha 3) [Source:MGI Symbol;Acc:MGI:95810]	GO:0032281;; GO:0030425;; GO:0043083;; GO:0099061;; GO:0030054;; GO:0004971;; GO:0001540;; GO:0043204;; GO:0016020;; GO:0004970;; GO:0043025;; GO:0032279;; GO:0098688;; GO:0030165;; GO:0014069;; GO:0099056;; GO:0099055;; GO:0005886;; GO:0043195;; GO:0032991;; GO:0043197;; GO:0045211;; GO:0043198;; GO:1904315;; GO:0001919;; GO:0098978	cellular_component;;cellular_component;;cellular_component;;cellular_component;;cellular_component;;molecular_function;;molecular_function;;cellular_component;;cellular_component;;molecular_function;;cellular_component;;cellular_component;;cellular_component;;molecular_function;;cellular_component;;cellular_component;;cellular_component;;cellular_component;;cellular_component;;cellular_component;…	AMPA glutamate receptor complex;;dendrite;;synaptic cleft;;integral component of postsynaptic density membrane;;cell junction;;AMPA glutamate receptor activity;;beta-amyloid binding;;perikaryon;;membrane;;ionotropic glutamate receptor activity;;neuronal cell body;;asymmetric synapse;;parallel fiber to Purkinje cell synapse;;PDZ domain binding;;postsynaptic density;;integral component of presynapt…	K05199	GRIA3	mmu04724;; mmu05033;; mmu05031;; mmu04723;; mmu05202;; mmu04024;; mmu04728;; mmu04730;; mmu05017;; mmu05016;; mmu04080;; mmu04713	Glutamatergic synapse;;Nicotine addiction;;Amphetamine addiction;;Retrograde endocannabinoid signaling;;Transcriptional misregulation in cancer;;cAMP signaling pathway;;Dopaminergic synapse;;Long-term depression;;Spinocerebellar ataxia;;Huntington disease;;Neuroactive ligand-receptor interaction;;Circadian entrainment	2.7	1.84	1.11	1.4	1.52	1.49	3.45	5.37	3.08	3.36	3.59	3.48	3.3	1.13	2.32	5.39	1.95	4.19
ENSMUSG00000002020	Ltbp2	latent transforming growth factor beta binding protein 2 [Source:MGI Symbol;Acc:MGI:99502]	GO:0097435;; GO:0005509	biological_process;;molecular_function	fibril organization;;calcium ion binding	K08023	LTBP2_3_4	------	------	0.43	1.73	0.39	1.24	2.62	1.18	1.85	19.83	1.57	2.05	24.7	16.98	2.81	8.06	1.54	1.27	34.47	48.39
ENSMUSG00000002033	Cd3g	CD3 antigen, gamma polypeptide [Source:MGI Symbol;Acc:MGI:88333]	GO:0070228;; GO:0045059;; GO:0009897;; GO:0030217;; GO:0042105;; GO:0016021;; GO:0051260;; GO:0004888;; GO:0007163;; GO:0002250;; GO:0007166;; GO:0015031;; GO:0046982;; GO:0042803	biological_process;;biological_process;;cellular_component;;biological_process;;cellular_component;;cellular_component;;biological_process;;molecular_function;;biological_process;;biological_process;;biological_process;;biological_process;;molecular_function;;molecular_function	regulation of lymphocyte apoptotic process;;positive thymic T cell selection;;external side of plasma membrane;;T cell differentiation;;alpha-beta T cell receptor complex;;integral component of membrane;;protein homooligomerization;;transmembrane signaling receptor activity;;establishment or maintenance of cell polarity;;adaptive immune response;;cell surface receptor signaling pathway;;protein t…	K06452	CD3G	mmu05170;; mmu05166;; mmu04658;; mmu04660;; mmu05162;; mmu05169;; mmu05142(Chagas disease ;; mmu04640;; mmu05235;; mmu04659	Human immunodeficiency virus 1 infection;;Human T-cell leukemia virus 1 infection;;Th1 and Th2 cell differentiation;;T cell receptor signaling pathway;;Measles;;Epstein-Barr virus infection;;American trypanosomiasis);;Hematopoietic cell lineage;;PD-L1 expression and PD-1 checkpoint pathway in cancer;;Th17 cell differentiation	1.59	14.94	61	4.09	5.75	5.61	19.75	38.47	22.15	25.24	9.77	9.64	6.61	5.78	18.83	25.09	10.23	7.2
ENSMUSG00000002057	Foxn1	forkhead box N1 [Source:MGI Symbol;Acc:MGI:102949]	GO:0033081;; GO:1902232;; GO:0008544;; GO:0043565;; GO:0035878;; GO:0002260;; GO:0001942;; GO:0043029;; GO:0097536;; GO:0097535;; GO:0051798;; GO:0002360;; GO:0048538;; GO:0048514;; GO:0030858;; GO:0010468;; GO:0030216;; GO:0008283;; GO:0001228;; GO:0050673;; GO:0045944;; GO:0030097;; GO:0005634	biological_process;;biological_process;;biological_process;;molecular_function;;biological_process;;biological_process;;biological_process;;biological_process;;biological_process;;biological_process;;biological_process;;biological_process;;biological_process;;biological_process;;biological_process;;biological_process;;biological_process;;biological_process;;molecular_function;;biological_process;…	regulation of T cell differentiation in thymus;;regulation of positive thymic T cell selection;;epidermis development;;sequence-specific DNA binding;;nail development;;lymphocyte homeostasis;;hair follicle development;;T cell homeostasis;;thymus epithelium morphogenesis;;lymphoid lineage cell migration into thymus;;positive regulation of hair follicle development;;T cell lineage commitment;;thymu…	------	------	------	------	16.68	5.13	2.83	63.71	45.13	38.63	12.04	4.21	4.11	10.18	14.72	21.73	3.59	3.87	4.14	5.24	8.57	7.59
ENSMUSG00000002265	Peg3	paternally expressed 3 [Source:MGI Symbol;Acc:MGI:104748]	GO:0000122;; GO:0005634;; GO:0006915;; GO:0005776;; GO:0045944;; GO:0003676;; GO:0046872;; GO:0010468	biological_process;;cellular_component;;biological_process;;cellular_component;;biological_process;;molecular_function;;molecular_function;;biological_process	negative regulation of transcription from RNA polymerase II promoter;;nucleus;;apoptotic process;;autophagosome;;positive regulation of transcription from RNA polymerase II promoter;;nucleic acid binding;;metal ion binding;;regulation of gene expression	K09230	SCAN	------	------	1.49	2.53	2.96	1.68	1.53	0.35	2.16	7.34	3.35	3	4.91	3.6	3.97	4.27	2.63	5.11	2.6	3.96
ENSMUSG00000002289	Angptl4	angiopoietin-like 4 [Source:MGI Symbol;Acc:MGI:1888999]	GO:0001666;; GO:0070328;; GO:0006629;; GO:0005615;; GO:0051260;; GO:2000352;; GO:0051005;; GO:0043066;; GO:0045834;; GO:0009267;; GO:0004857;; GO:0001525;; GO:0042802;; GO:0005576	biological_process;;biological_process;;biological_process;;cellular_component;;biological_process;;biological_process;;biological_process;;biological_process;;biological_process;;biological_process;;molecular_function;;biological_process;;molecular_function;;cellular_component	response to hypoxia;;triglyceride homeostasis;;lipid metabolic process;;extracellular space;;protein homooligomerization;;negative regulation of endothelial cell apoptotic process;;negative regulation of lipoprotein lipase activity;;negative regulation of apoptotic process;;positive regulation of lipid metabolic process;;cellular response to starvation;;enzyme inhibitor activity;;angiogenesis;;id…	K08767	ANGPTL4, PGAR	mmu04979;; mmu03320	Cholesterol metabolism;;PPAR signaling pathway	4.59	6.11	2.36	6.15	7.12	6.39	18.22	35.21	8.94	15.55	50.35	29.57	4.99	7.63	9.21	9.61	60.69	74.71
ENSMUSG00000002324	Rec8	REC8 meiotic recombination protein [Source:MGI Symbol;Acc:MGI:1929645]	GO:0034991;; GO:0000795;; GO:0000780;; GO:0072520;; GO:0007062;; GO:0051321;; GO:0006302;; GO:0000724;; GO:0005634;; GO:0007129;; GO:0000800;; GO:0001556;; GO:0005654;; GO:0007141;; GO:0030893;; GO:0000778;; GO:0000793;; GO:0000794;; GO:0007286;; GO:0007130;; GO:0001673;; GO:0009566;; GO:0003682	cellular_component;;cellular_component;;cellular_component;;biological_process;;biological_process;;biological_process;;biological_process;;biological_process;;cellular_component;;biological_process;;cellular_component;;biological_process;;cellular_component;;biological_process;;cellular_component;;cellular_component;;cellular_component;;cellular_component;;biological_process;;biological_process;…	nuclear meiotic cohesin complex;;synaptonemal complex;;condensed nuclear chromosome, centromeric region;;seminiferous tubule development;;sister chromatid cohesion;;meiotic cell cycle;;double-strand break repair;;double-strand break repair via homologous recombination;;nucleus;;synapsis;;lateral element;;oocyte maturation;;nucleoplasm;;male meiosis I;;meiotic cohesin complex;;condensed nuclear ch…	K13054	REC8L	mmu04114	Oocyte meiosis	2.23	1.96	0.25	2.47	1.82	2.61	0.64	0.14	1.53	1.31	1.23	0.75	0.53	0.03	0.55	0.38	0.24	0.35
ENSMUSG00000002332	Dhrs1	dehydrogenase/reductase (SDR family) member 1 [Source:MGI Symbol;Acc:MGI:1196314]	GO:0005743;; GO:0005783;; GO:0005739;; GO:0016491	cellular_component;;cellular_component;;cellular_component;;molecular_function	mitochondrial inner membrane;;endoplasmic reticulum;;mitochondrion;;oxidoreductase activity	K11163	DHRS1	------	------	121.16	104.01	16.61	126.69	117.74	123.73	61.68	49.12	60.95	39.93	70.98	72.22	34.89	38.52	42.72	24.32	70.26	71.38
ENSMUSG00000002395	Use1	unconventional SNARE in the ER 1 homolog (S. cerevisiae) [Source:MGI Symbol;Acc:MGI:1914273]	GO:0060628;; GO:0016192;; GO:0007029;; GO:0016021;; GO:0005789;; GO:0015031;; GO:0071786;; GO:0005783	biological_process;;biological_process;;biological_process;;cellular_component;;cellular_component;;biological_process;;biological_process;;cellular_component	regulation of ER to Golgi vesicle-mediated transport;;vesicle-mediated transport;;endoplasmic reticulum organization;;integral component of membrane;;endoplasmic reticulum membrane;;protein transport;;endoplasmic reticulum tubular network organization;;endoplasmic reticulum	K08507	USE1	mmu04130	SNARE interactions in vesicular transport	153.61	127.92	8.44	182.79	182.77	220.6	59.9	36.73	50.63	25.26	131.5	172.85	15.82	9.88	19	9.03	148.29	140.93
ENSMUSG00000002428	Hltf	helicase-like transcription factor [Source:MGI Symbol;Acc:MGI:1196437]	GO:0005737;; GO:0031625;; GO:0005730;; GO:0006325;; GO:0005634;; GO:0001228;; GO:0004386;; GO:0005654;; GO:0006357;; GO:0045944;; GO:0008270;; GO:0016887;; GO:0000978;; GO:0061630;; GO:0005524	cellular_component;;molecular_function;;cellular_component;;biological_process;;cellular_component;;molecular_function;;molecular_function;;cellular_component;;biological_process;;biological_process;;molecular_function;;molecular_function;;molecular_function;;molecular_function;;molecular_function	cytoplasm;;ubiquitin protein ligase binding;;nucleolus;;chromatin organization;;nucleus;;transcriptional activator activity, RNA polymerase II transcription regulatory region sequence-specific binding;;helicase activity;;nucleoplasm;;regulation of transcription from RNA polymerase II promoter;;positive regulation of transcription from RNA polymerase II promoter;;zinc ion binding;;ATPase activity;…	K15711	SMARCA3, HLTF	------	------	12.84	15.75	13.09	3.99	4.83	3.43	9.38	13.83	12.53	12.77	7.04	4.73	16.75	9.23	10.31	15.42	4.31	5.69
ENSMUSG00000002625	Akap8l	A kinase (PRKA) anchor protein 8-like [Source:MGI Symbol;Acc:MGI:1860606]	GO:0005737;; GO:0016607;; GO:0000785;; GO:0016363;; GO:0033127;; GO:0044839;; GO:0016301;; GO:1990904;; GO:0051081;; GO:0031065;; GO:0045944;; GO:0003677;; GO:0007076;; GO:0010793;; GO:0005521;; GO:0042826;; GO:0006397	cellular_component;;cellular_component;;cellular_component;;cellular_component;;biological_process;;biological_process;;molecular_function;;cellular_component;;biological_process;;biological_process;;biological_process;;molecular_function;;biological_process;;biological_process;;molecular_function;;molecular_function;;biological_process	cytoplasm;;nuclear speck;;chromatin;;nuclear matrix;;regulation of histone phosphorylation;;cell cycle G2/M phase transition;;kinase activity;;ribonucleoprotein complex;;nuclear envelope disassembly;;positive regulation of histone deacetylation;;positive regulation of transcription from RNA polymerase II promoter;;DNA binding;;mitotic chromosome condensation;;regulation of mRNA export from nucleu…	K15978	AKAP8L, HA95	------	------	22.33	29.48	10.38	23.51	26.82	23.17	16.9	13.61	20.76	15.18	17.66	17.64	17.6	5.34	11.93	11.69	11.81	14.49
ENSMUSG00000002699	Lcp2	lymphocyte cytosolic protein 2 [Source:MGI Symbol;Acc:MGI:1321402]	GO:0050663;; GO:0050852;; GO:0005829;; GO:0036398;; GO:0005911;; GO:0007169;; GO:0035556;; GO:0045860;; GO:0044853;; GO:0045576	biological_process;;biological_process;;cellular_component;;cellular_component;;cellular_component;;biological_process;;biological_process;;biological_process;;cellular_component;;biological_process	cytokine secretion;;T cell receptor signaling pathway;;cytosol;;TCR signalosome;;cell-cell junction;;transmembrane receptor protein tyrosine kinase signaling pathway;;intracellular signal transduction;;positive regulation of protein kinase activity;;plasma membrane raft;;mast cell activation	K07361	LCP2	mmu04664;; mmu04660;; mmu04380;; mmu04015;; mmu04650;; mmu04611;; mmu05135	Fc epsilon RI signaling pathway;;T cell receptor signaling pathway;;Osteoclast differentiation;;Rap1 signaling pathway;;Natural killer cell mediated cytotoxicity;;Platelet activation;;Yersinia infection	0.93	2.14	5.41	3.88	4.55	3.42	6.13	40.43	15.61	12.89	17.28	13.93	14.73	32.99	14.63	35.01	28.7	19.81
ENSMUSG00000002732	Fkbp7	FK506 binding protein 7 [Source:MGI Symbol;Acc:MGI:1336879]	GO:0005788;; GO:0005509;; GO:0003755;; GO:0005783	cellular_component;;molecular_function;;molecular_function;;cellular_component	endoplasmic reticulum lumen;;calcium ion binding;;peptidyl-prolyl cis-trans isomerase activity;;endoplasmic reticulum	K09573	FKBP7	------	------	39.9	23.98	18.48	35.92	39.02	35.94	86.98	217.78	90.61	104.83	102.9	81.98	90.35	93.93	61.29	137.7	66.37	112.59
ENSMUSG00000002803	Btbd6	BTB (POZ) domain containing 6 [Source:MGI Symbol;Acc:MGI:3026623]	GO:0022008;; GO:0005829	biological_process;;cellular_component	neurogenesis;;cytosol	K10478	BTBD3_6	------	------	17.73	18.42	2.52	16.23	20.42	16.17	10.31	8.26	8.88	7.64	18.73	15.34	4.25	5.06	5.23	3.96	12.16	16.7
ENSMUSG00000002831	Plin4	perilipin 4 [Source:MGI Symbol;Acc:MGI:1929709]	GO:0005829;; GO:0005811;; GO:0043231;; GO:0005886	cellular_component;;cellular_component;;cellular_component;;cellular_component	cytosol;;lipid particle;;intracellular membrane-bounded organelle;;plasma membrane	K20254	PLIN4	mmu03320	PPAR signaling pathway	26.56	22.56	1.35	36.29	46.55	14.46	18.96	1.29	7.77	3.21	12	15.52	2.47	0.55	3.15	1.52	11.57	6.47
ENSMUSG00000002847	Pla1a	phospholipase A1 member A [Source:MGI Symbol;Acc:MGI:1934677]	GO:0002080;; GO:0008970;; GO:0016298;; GO:0005615;; GO:0016042	cellular_component;;molecular_function;;molecular_function;;cellular_component;;biological_process	acrosomal membrane;;phosphatidylcholine 1-acylhydrolase activity;;lipase activity;;extracellular space;;lipid catabolic process	K13618	PLA1A	mmu00564;; mmu04014	Glycerophospholipid metabolism;;Ras signaling pathway	0.88	0.62	0	1.71	1.17	0.79	5.21	23.51	4.32	4.89	20.58	12.29	7.78	11.93	1.91	3.95	30.04	27.53
ENSMUSG00000002992	Apoc2	apolipoprotein C2 [Source:MGI Symbol;Acc:MGI:88054]	GO:0042627;; GO:0051006;; GO:0048261;; GO:0055102;; GO:0005615;; GO:0032375;; GO:0005576;; GO:0016042;; GO:0045833;; GO:0016004;; GO:0010898;; GO:0033700;; GO:0034361;; GO:0034362;; GO:0034363;; GO:0070328;; GO:0034366;; GO:0060230;; GO:0008289;; GO:0042803;; GO:0010916;; GO:0043274;; GO:0034382;; GO:0005829;; GO:0034384;; GO:0010518;; GO:0033344;; GO:0042953;; GO:0060697;; GO:0045723	cellular_component;;biological_process;;biological_process;;molecular_function;;cellular_component;;biological_process;;cellular_component;;biological_process;;biological_process;;molecular_function;;biological_process;;biological_process;;cellular_component;;cellular_component;;cellular_component;;biological_process;;cellular_component;;molecular_function;;molecular_function;;molecular_function;…	chylomicron;;positive regulation of lipoprotein lipase activity;;negative regulation of receptor-mediated endocytosis;;lipase inhibitor activity;;extracellular space;;negative regulation of cholesterol transport;;extracellular region;;lipid catabolic process;;negative regulation of lipid metabolic process;;phospholipase activator activity;;positive regulation of triglyceride catabolic process;;ph…	K22287	APOC2	mmu04979	Cholesterol metabolism	0	1.35	0	0.92	0	0	0.78	5.99	1.04	0.99	3.07	4.47	2.23	0.68	2.05	1.58	14.29	9.09
ENSMUSG00000003032	Klf4	Kruppel-like factor 4 (gut) [Source:MGI Symbol;Acc:MGI:1342287]	GO:0005737;; GO:0071363;; GO:0071409;; GO:0003700;; GO:0030154;; GO:0001228;; GO:0008013;; GO:0060070;; GO:0000790;; GO:0000785;; GO:0003677;; GO:0005719	cellular_component;;biological_process;;biological_process;;molecular_function;;biological_process;;molecular_function;;molecular_function;;biological_process;;cellular_component;;cellular_component;;molecular_function;;cellular_component	cytoplasm;;cellular response to growth factor stimulus;;cellular response to cycloheximide;;transcription factor activity, sequence-specific DNA binding;;cell differentiation;;transcriptional activator activity, RNA polymerase II transcription regulatory region sequence-specific binding;;beta-catenin binding;;canonical Wnt signaling pathway;;nuclear chromatin;;chromatin;;DNA binding;;nuclear euch…	K17846	KLF4	mmu04550	Signaling pathways regulating pluripotency of stem cells	244.26	219.57	122.76	252.29	281.29	178.54	121.82	58.4	148.23	120.98	150.8	138.26	131.19	123.55	97.92	135.2	97.27	122.06
ENSMUSG00000003051	Elf3	E74-like factor 3 [Source:MGI Symbol;Acc:MGI:1101781]	GO:0030154;; GO:0003677;; GO:0009653;; GO:0005634;; GO:0001824;; GO:0003713;; GO:0005654;; GO:0030198;; GO:0006366;; GO:0000981;; GO:0005794;; GO:0030855;; GO:0060056;; GO:0045892;; GO:0045893;; GO:0006954;; GO:0003700;; GO:0005829;; GO:0001228;; GO:0006355;; GO:0006357;; GO:0045944;; GO:0000978	biological_process;;molecular_function;;biological_process;;cellular_component;;biological_process;;molecular_function;;cellular_component;;biological_process;;biological_process;;molecular_function;;cellular_component;;biological_process;;biological_process;;biological_process;;biological_process;;biological_process;;molecular_function;;cellular_component;;molecular_function;;biological_process;…	cell differentiation;;DNA binding;;anatomical structure morphogenesis;;nucleus;;blastocyst development;;transcription coactivator activity;;nucleoplasm;;extracellular matrix organization;;transcription from RNA polymerase II promoter;;RNA polymerase II transcription factor activity, sequence-specific DNA binding;;Golgi apparatus;;epithelial cell differentiation;;mammary gland involution;;negative…	K09429	K09429, ELF3	------	------	0.23	0.95	0.07	0.8	1.28	0.92	2.5	7.67	3.98	2.35	11.06	4.17	9.43	12.32	6.05	2.34	30.64	15.21
ENSMUSG00000003123	Lipe	lipase, hormone sensitive [Source:MGI Symbol;Acc:MGI:96790]	GO:0005737;; GO:0033878;; GO:0005811;; GO:0042134;; GO:0005615;; GO:0017171;; GO:0006361;; GO:0005829;; GO:0046340;; GO:0019433;; GO:0016788;; GO:0016042;; GO:0019901;; GO:0005901;; GO:0006363;; GO:0005739;; GO:0042758;; GO:0004806;; GO:0008203;; GO:0005634;; GO:0047372	cellular_component;;molecular_function;;cellular_component;;molecular_function;;cellular_component;;molecular_function;;biological_process;;cellular_component;;biological_process;;biological_process;;molecular_function;;biological_process;;molecular_function;;cellular_component;;biological_process;;cellular_component;;biological_process;;molecular_function;;biological_process;;cellular_component;…	cytoplasm;;hormone-sensitive lipase activity;;lipid particle;;rRNA primary transcript binding;;extracellular space;;serine hydrolase activity;;transcription initiation from RNA polymerase I promoter;;cytosol;;diacylglycerol catabolic process;;triglyceride catabolic process;;hydrolase activity, acting on ester bonds;;lipid catabolic process;;protein kinase binding;;caveola;;termination of RNA poly…	K07188	LIPE, HSL	mmu04910;; mmu04024;; mmu04152;; mmu04371;; mmu04923;; mmu04714;; mmu04925	Insulin signaling pathway;;cAMP signaling pathway;;AMPK signaling pathway;;Apelin signaling pathway;;Regulation of lipolysis in adipocytes;;Thermogenesis;;Aldosterone synthesis and secretion	16.29	4.65	0.41	57.34	69.98	57.38	10.78	6.98	3.78	2.88	33.76	34.8	3.67	0.64	4.58	1.64	29.85	21.01
ENSMUSG00000003153	Slc2a3	solute carrier family 2 (facilitated glucose transporter), member 3 [Source:MGI Symbol;Acc:MGI:95757]	GO:0005355;; GO:0005737;; GO:0042995;; GO:0016936;; GO:0030672;; GO:0043204;; GO:0033222;; GO:0005901;; GO:0099699;; GO:0016021;; GO:0070837;; GO:0055056;; GO:0098978;; GO:0002080;; GO:0019900;; GO:1904659;; GO:0005887;; GO:0005886;; GO:0033300;; GO:0015145;; GO:0005536	molecular_function;;cellular_component;;cellular_component;;molecular_function;;cellular_component;;cellular_component;;molecular_function;;cellular_component;;cellular_component;;cellular_component;;biological_process;;molecular_function;;cellular_component;;cellular_component;;molecular_function;;biological_process;;cellular_component;;cellular_component;;molecular_function;;molecular_function;…	glucose transmembrane transporter activity;;cytoplasm;;cell projection;;galactoside binding;;synaptic vesicle membrane;;perikaryon;;xylose binding;;caveola;;integral component of synaptic membrane;;integral component of membrane;;dehydroascorbic acid transport;;D-glucose transmembrane transporter activity;;glutamatergic synapse;;acrosomal membrane;;kinase binding;;glucose transmembrane transport;…	K08142	SLC2A3, GLUT3	------	------	2.33	2.75	1.06	2.11	1.03	0.82	2.9	36.47	5.7	4.64	16	9.23	4.97	24.18	3.71	5.15	18.01	9.13
ENSMUSG00000003228	Grk5	G protein-coupled receptor kinase 5 [Source:MGI Symbol;Acc:MGI:109161]	GO:0008284;; GO:0016607;; GO:0016055;; GO:0047696;; GO:0051726;; GO:0005829;; GO:0006915;; GO:0031965;; GO:0008289;; GO:0007217;; GO:0004674;; GO:0008277;; GO:0106072;; GO:0004703;; GO:0005886;; GO:0043066;; GO:0045444;; GO:0046777;; GO:0005524;; GO:0002029	biological_process;;cellular_component;;biological_process;;molecular_function;;biological_process;;cellular_component;;biological_process;;cellular_component;;molecular_function;;biological_process;;molecular_function;;biological_process;;biological_process;;molecular_function;;cellular_component;;biological_process;;biological_process;;biological_process;;molecular_function;;biological_process	positive regulation of cell proliferation;;nuclear speck;;Wnt signaling pathway;;beta-adrenergic receptor kinase activity;;regulation of cell cycle;;cytosol;;apoptotic process;;nuclear membrane;;lipid binding;;tachykinin receptor signaling pathway;;protein serine/threonine kinase activity;;regulation of G-protein coupled receptor protein signaling pathway;;negative regulation of adenylate cyclase…	K08291	GRK4_5_6	mmu04062;; mmu04144;; mmu05032	Chemokine signaling pathway;;Endocytosis;;Morphine addiction	2.15	3.14	4.02	2.82	2.63	1.4	4.8	11.69	6.7	7.19	7.99	5.67	4.75	5.67	5.89	10.4	7.41	8.7
ENSMUSG00000003418	St8sia6	ST8 alpha-N-acetyl-neuraminide alpha-2,8-sialyltransferase 6 [Source:MGI Symbol;Acc:MGI:2386797]	GO:0006493;; GO:0001574;; GO:0009311;; GO:0016021;; GO:0009247;; GO:0001835;; GO:0016051;; GO:0000139;; GO:0009100;; GO:0008373	biological_process;;biological_process;;biological_process;;cellular_component;;biological_process;;biological_process;;biological_process;;cellular_component;;biological_process;;molecular_function	protein O-linked glycosylation;;ganglioside biosynthetic process;;oligosaccharide metabolic process;;integral component of membrane;;glycolipid biosynthetic process;;blastocyst hatching;;carbohydrate biosynthetic process;;Golgi membrane;;glycoprotein metabolic process;;sialyltransferase activity	K06615	ST8SIA6	------	------	0.25	0.63	3.38	0.78	1.13	0.29	3.13	4.73	2.09	3.8	1.89	1.48	1.26	2.01	2.11	3.47	0.78	1.02
ENSMUSG00000003469	Phyhip	phytanoyl-CoA hydroxylase interacting protein [Source:MGI Symbol;Acc:MGI:1860417]	GO:0005737;; GO:0008104;; GO:1990782	cellular_component;;biological_process;;molecular_function	cytoplasm;;protein localization;;protein tyrosine kinase binding	K24497	PHYHIP	------	------	20.08	15.43	6.12	31.13	27.77	25.74	13.25	1.95	6.89	5.46	9.72	12.29	3.46	0.42	3.74	7.92	7.37	7.52
ENSMUSG00000003505	Psg18	pregnancy specific glycoprotein 18 [Source:MGI Symbol;Acc:MGI:1347251]	GO:0010628;; GO:0009691;; GO:2001179	biological_process;;biological_process;;biological_process	positive regulation of gene expression;;cytokinin biosynthetic process;;regulation of interleukin-10 secretion	------	------	------	------	0	0	0	0	0	0	0.69	0.1	0.09	0.32	1.32	0.38	0.52	0.49	0	0.87	0.91	0.2
ENSMUSG00000003526	Prodh	proline dehydrogenase [Source:MGI Symbol;Acc:MGI:97770]	GO:0004657;; GO:0005739;; GO:0005743;; GO:0010133;; GO:0005759;; GO:0016597;; GO:0071949	molecular_function;;cellular_component;;cellular_component;;biological_process;;cellular_component;;molecular_function;;molecular_function	proline dehydrogenase activity;;mitochondrion;;mitochondrial inner membrane;;proline catabolic process to glutamate;;mitochondrial matrix;;amino acid binding;;FAD binding	K00318	PRODH, fadM, putB	mmu00330	Arginine and proline metabolism	19.7	7.97	3.31	8.42	7.84	8.32	3.5	2.75	3.7	4.2	5.43	5.91	1.3	1.07	3.23	1.87	7.31	7.22
ENSMUSG00000003531	Dgcr6	DiGeorge syndrome critical region gene 6 [Source:MGI Symbol;Acc:MGI:1202877]	------	------	------	------	------	------	------	49.84	42.64	13.26	51.02	50.3	65.29	16.29	8.23	14.64	13.74	28.34	43.17	9.41	7.29	11.92	6.33	27.53	31.5
ENSMUSG00000003534	Ddr1	discoidin domain receptor family, member 1 [Source:MGI Symbol;Acc:MGI:99216]	GO:0061302;; GO:0038063;; GO:0038062;; GO:0030154;; GO:0018108;; GO:0007160;; GO:0005903;; GO:0007169;; GO:0046777;; GO:0005737;; GO:0038083;; GO:0007595;; GO:0004714;; GO:0060444;; GO:0043583;; GO:0046872;; GO:0005524;; GO:0008284;; GO:0008285;; GO:0014909;; GO:0061564;; GO:1990138;; GO:1903053;; GO:0016323;; GO:0001558;; GO:0005887;; GO:0005886;; GO:0060749;; GO:0043235;; GO:0007566;; GO:000195…	biological_process;;biological_process;;molecular_function;;biological_process;;biological_process;;biological_process;;cellular_component;;biological_process;;biological_process;;cellular_component;;biological_process;;biological_process;;molecular_function;;biological_process;;biological_process;;molecular_function;;molecular_function;;biological_process;;biological_process;;biological_process;…	smooth muscle cell-matrix adhesion;;collagen-activated tyrosine kinase receptor signaling pathway;;protein tyrosine kinase collagen receptor activity;;cell differentiation;;peptidyl-tyrosine phosphorylation;;cell-matrix adhesion;;brush border;;transmembrane receptor protein tyrosine kinase signaling pathway;;protein autophosphorylation;;cytoplasm;;peptidyl-tyrosine autophosphorylation;;lactation;…	K05124	DDR1, NEP, CD167a	------	------	46.59	30.7	4.86	71.06	70.33	47.85	25.05	7.43	15.59	13.24	37.67	45.61	3.57	2.68	8.25	5.42	37.27	38.06
ENSMUSG00000003559	As3mt	arsenite methyltransferase [Source:MGI Symbol;Acc:MGI:1929882]	GO:0018872;; GO:0046685;; GO:0005829;; GO:0005739;; GO:0030791;; GO:0030792;; GO:0009404;; GO:0032259	biological_process;;biological_process;;cellular_component;;cellular_component;;molecular_function;;molecular_function;;biological_process;;biological_process	arsonoacetate metabolic process;;response to arsenic-containing substance;;cytosol;;mitochondrion;;arsenite methyltransferase activity;;methylarsonite methyltransferase activity;;toxin metabolic process;;methylation	K07755	AS3MT	------	------	2.56	3.24	1.43	2.77	3.19	2.22	4.99	12.58	6.73	5.1	8.05	6.06	4.7	6.05	6.94	4.78	9.17	11.86
ENSMUSG00000003746	Man1a	mannosidase 1, alpha [Source:MGI Symbol;Acc:MGI:104677]	GO:0005794;; GO:0005783;; GO:0006491;; GO:0006486;; GO:0005829;; GO:0005793;; GO:0000139;; GO:0004571;; GO:0005509;; GO:0016021	cellular_component;;cellular_component;;biological_process;;biological_process;;cellular_component;;cellular_component;;cellular_component;;molecular_function;;molecular_function;;cellular_component	Golgi apparatus;;endoplasmic reticulum;;N-glycan processing;;protein glycosylation;;cytosol;;endoplasmic reticulum-Golgi intermediate compartment;;Golgi membrane;;mannosyl-oligosaccharide 1,2-alpha-mannosidase activity;;calcium ion binding;;integral component of membrane	K01230	MAN1A_C, MNS1_2	mmu04141;; mmu00513;; mmu00510	Protein processing in endoplasmic reticulum;;Various types of N-glycan biosynthesis;;N-Glycan biosynthesis	10.38	14.26	17.97	22.22	23.39	11.52	31.95	69.33	50.53	55.04	39.74	33.42	30.53	31.11	38.55	82.35	36.65	37.58
ENSMUSG00000003752	Itpkc	inositol 1,4,5-trisphosphate 3-kinase C [Source:MGI Symbol;Acc:MGI:2442554]	GO:0005737;; GO:0016607;; GO:0008440;; GO:0016301;; GO:0005516;; GO:0032958;; GO:0005524	cellular_component;;cellular_component;;molecular_function;;molecular_function;;molecular_function;;biological_process;;molecular_function	cytoplasm;;nuclear speck;;inositol-1,4,5-trisphosphate 3-kinase activity;;kinase activity;;calmodulin binding;;inositol phosphate biosynthetic process;;ATP binding	K00911	ITPK	mmu04070;; mmu00562;; mmu04020	Phosphatidylinositol signaling system;;Inositol phosphate metabolism;;Calcium signaling pathway	34.13	20.78	3.46	29.93	26.9	23.86	18.84	5.36	13.64	11.89	20.22	18.71	6.34	5.37	7.27	5.54	17.19	21.65
ENSMUSG00000003812	Dnase2a	deoxyribonuclease II alpha [Source:MGI Symbol;Acc:MGI:1329019]	GO:0050776;; GO:0030218;; GO:0000737;; GO:0004520;; GO:0006309;; GO:0006308;; GO:0005764;; GO:0004531	biological_process;;biological_process;;biological_process;;molecular_function;;biological_process;;biological_process;;cellular_component;;molecular_function	regulation of immune response;;erythrocyte differentiation;;DNA catabolic process, endonucleolytic;;endodeoxyribonuclease activity;;apoptotic DNA fragmentation;;DNA catabolic process;;lysosome;;deoxyribonuclease II activity	K01158	DNASE2	mmu04142	Lysosome	51.96	59.58	17.82	69.94	57.15	53.02	35.73	17.57	32.53	25.64	42.04	41.91	17.88	14.88	17.81	17.62	38.77	41.58
ENSMUSG00000003847	Nfat5	nuclear factor of activated T cells 5 [Source:MGI Symbol;Acc:MGI:1859333]	GO:1901224;; GO:0070884;; GO:0003677;; GO:0005737;; GO:0005634;; GO:0005654;; GO:0044798;; GO:0006366;; GO:0008134;; GO:0006970;; GO:0003682;; GO:0003700;; GO:0005829;; GO:0001228;; GO:0001816;; GO:0071345;; GO:0010628;; GO:0045944;; GO:0006351;; GO:0005667;; GO:1904996;; GO:0000978;; GO:0033173	biological_process;;biological_process;;molecular_function;;cellular_component;;cellular_component;;cellular_component;;cellular_component;;biological_process;;molecular_function;;biological_process;;molecular_function;;molecular_function;;cellular_component;;molecular_function;;biological_process;;biological_process;;biological_process;;biological_process;;biological_process;;cellular_component;…	positive regulation of NIK/NF-kappaB signaling;;regulation of calcineurin-NFAT signaling cascade;;DNA binding;;cytoplasm;;nucleus;;nucleoplasm;;nuclear transcription factor complex;;transcription from RNA polymerase II promoter;;transcription factor binding;;response to osmotic stress;;chromatin binding;;transcription factor activity, sequence-specific DNA binding;;cytosol;;transcriptional activa…	K17335	NFAT5	------	------	30.22	29.87	24.69	12.35	12.46	6.11	21.36	29.13	29.33	26.43	17.64	14.25	35.57	21.73	21.9	37.08	9.6	14.79
ENSMUSG00000003863	Ppfia3	protein tyrosine phosphatase, receptor type, f polypeptide (PTPRF), interacting protein (liprin), alpha 3 [Source:MGI Symbol;Acc:MGI:1924037]	GO:0005737;; GO:0016081;; GO:0016079;; GO:0048172;; GO:0045202;; GO:0007269;; GO:0098831;; GO:0001669;; GO:0098978;; GO:0098875	cellular_component;;biological_process;;biological_process;;biological_process;;cellular_component;;biological_process;;cellular_component;;cellular_component;;cellular_component;;cellular_component	cytoplasm;;synaptic vesicle docking;;synaptic vesicle exocytosis;;regulation of short-term neuronal synaptic plasticity;;synapse;;neurotransmitter secretion;;presynaptic active zone cytoplasmic component;;acrosomal vesicle;;glutamatergic synapse;;epididymosome	------	------	------	------	14.83	9.16	0.97	20.03	19.02	18.89	3.38	0.83	3.54	1.84	8.89	11.78	1.93	1.15	1.54	1.21	9.83	9.38
ENSMUSG00000003872	Lin7b	lin-7 homolog B, crumbs cell polarity complex component [Source:MGI Symbol;Acc:MGI:1330858]	GO:0045199;; GO:0043005;; GO:0005911;; GO:1903361;; GO:0045211;; GO:0006887;; GO:0016323;; GO:0097025;; GO:0030165;; GO:0014069;; GO:0019904;; GO:0007269;; GO:0097016;; GO:0015031;; GO:0098793;; GO:0005886;; GO:0005923;; GO:0045202	biological_process;;cellular_component;;cellular_component;;biological_process;;cellular_component;;biological_process;;cellular_component;;cellular_component;;molecular_function;;cellular_component;;molecular_function;;biological_process;;molecular_function;;biological_process;;cellular_component;;cellular_component;;cellular_component;;cellular_component	maintenance of epithelial cell apical/basal polarity;;neuron projection;;cell-cell junction;;protein localization to basolateral plasma membrane;;postsynaptic membrane;;exocytosis;;basolateral plasma membrane;;MPP7-DLG1-LIN7 complex;;PDZ domain binding;;postsynaptic density;;protein domain specific binding;;neurotransmitter secretion;;L27 domain binding;;protein transport;;presynapse;;plasma memb…	K19931	LIN7	------	------	2.85	0.66	0.16	1.89	2.56	3.08	0.15	0	1.09	0.45	1.19	1.28	0.17	0	0	0	0.77	1.36
ENSMUSG00000003882	Il7r	interleukin 7 receptor [Source:MGI Symbol;Acc:MGI:96562]	GO:0008284;; GO:0033089;; GO:1904894;; GO:0000902;; GO:0030217;; GO:0009897;; GO:0004896;; GO:0016021;; GO:0005886;; GO:0042100;; GO:0002377;; GO:0008361;; GO:0010628;; GO:0001915;; GO:0070233;; GO:0048535;; GO:0048872	biological_process;;biological_process;;biological_process;;biological_process;;biological_process;;cellular_component;;molecular_function;;cellular_component;;cellular_component;;biological_process;;biological_process;;biological_process;;biological_process;;biological_process;;biological_process;;biological_process;;biological_process	positive regulation of cell proliferation;;positive regulation of T cell differentiation in thymus;;positive regulation of STAT cascade;;cell morphogenesis;;T cell differentiation;;external side of plasma membrane;;cytokine receptor activity;;integral component of membrane;;plasma membrane;;B cell proliferation;;immunoglobulin production;;regulation of cell size;;positive regulation of gene expre…	K05072	IL7R, CD127	mmu05200;; mmu04640;; mmu04151;; mmu04060;; mmu04630;; mmu04068;; mmu05340	Pathways in cancer;;Hematopoietic cell lineage;;PI3K-Akt signaling pathway;;Cytokine-cytokine receptor interaction;;Jak-STAT signaling pathway;;FoxO signaling pathway;;Primary immunodeficiency	0.59	3.81	6.26	1.23	3.12	1.53	12.64	23.48	12.99	14.37	4.71	4.15	9.61	13.65	8.43	14.97	11.81	5.21
ENSMUSG00000004031	Brinp2	bone morphogenic protein/retinoic acid inducible neural-specific 2 [Source:MGI Symbol;Acc:MGI:2443333]	GO:0045930;; GO:0045786;; GO:0005783;; GO:0030425;; GO:0007050;; GO:0071300;; GO:0045666;; GO:0043025;; GO:0005576	biological_process;;biological_process;;cellular_component;;cellular_component;;biological_process;;biological_process;;biological_process;;cellular_component;;cellular_component	negative regulation of mitotic cell cycle;;negative regulation of cell cycle;;endoplasmic reticulum;;dendrite;;cell cycle arrest;;cellular response to retinoic acid;;positive regulation of neuron differentiation;;neuronal cell body;;extracellular region	K25386	BRINP2_3, DBCCR1L, FAM5B_C	------	------	0.02	0.07	0	0.4	0.1	0.2	0.12	0.02	0.06	0	0.11	0.08	0.03	0	0.09	0.02	0.08	0
ENSMUSG00000004110	Cacna1e	calcium channel, voltage-dependent, R type, alpha 1E subunit [Source:MGI Symbol;Acc:MGI:106217]	GO:0034765;; GO:0005245;; GO:0005891;; GO:0005509	biological_process;;molecular_function;;cellular_component;;molecular_function	regulation of ion transmembrane transport;;voltage-gated calcium channel activity;;voltage-gated calcium channel complex;;calcium ion binding	K04852	CACNA1E, CAV2.3	mmu04010;; mmu04930;; mmu04020	MAPK signaling pathway;;Type II diabetes mellitus;;Calcium signaling pathway	0.37	0.94	0.66	0.18	0.08	0.04	0.37	0.14	0.46	0.44	0.23	0.26	0.71	0.19	0.52	0.29	0.17	0.18
ENSMUSG00000004151	Etv1	ets variant 1 [Source:MGI Symbol;Acc:MGI:99254]	GO:0007517;; GO:0006366;; GO:0003700;; GO:0005634;; GO:0030154;; GO:0001228;; GO:0007638;; GO:0006357;; GO:0045944;; GO:0045893;; GO:0048935;; GO:0007411;; GO:0000978;; GO:0000981	biological_process;;biological_process;;molecular_function;;cellular_component;;biological_process;;molecular_function;;biological_process;;biological_process;;biological_process;;biological_process;;biological_process;;biological_process;;molecular_function;;molecular_function	muscle organ development;;transcription from RNA polymerase II promoter;;transcription factor activity, sequence-specific DNA binding;;nucleus;;cell differentiation;;transcriptional activator activity, RNA polymerase II transcription regulatory region sequence-specific binding;;mechanosensory behavior;;regulation of transcription from RNA polymerase II promoter;;positive regulation of transcripti…	K09431	ETV1	mmu05202	Transcriptional misregulation in cancer	1.31	2.53	3.26	1.87	2.37	0.65	2.32	7.73	6.38	3.91	3.78	2.67	2.32	3.28	3.44	8.26	3.95	3.5
ENSMUSG00000004264	Phb2	prohibitin 2 [Source:MGI Symbol;Acc:MGI:102520]	GO:0008022;; GO:0048786;; GO:0030424;; GO:0050821;; GO:1904959;; GO:0098982;; GO:0007005;; GO:0007062;; GO:0005737;; GO:0005743;; GO:0005634;; GO:0005741;; GO:0031536;; GO:0009611;; GO:0005739;; GO:0043066;; GO:0071456;; GO:0016363;; GO:0033147;; GO:0033600;; GO:0033218;; GO:0009986;; GO:0006606;; GO:0046625;; GO:0045892;; GO:0060744;; GO:0060749;; GO:0060762;; GO:0043433;; GO:0051091;; GO:009897…	molecular_function;;cellular_component;;cellular_component;;biological_process;;biological_process;;cellular_component;;biological_process;;biological_process;;cellular_component;;cellular_component;;cellular_component;;cellular_component;;biological_process;;biological_process;;cellular_component;;biological_process;;biological_process;;cellular_component;;biological_process;;biological_process;…	protein C-terminus binding;;presynaptic active zone;;axon;;protein stabilization;;regulation of cytochrome-c oxidase activity;;GABA-ergic synapse;;mitochondrion organization;;sister chromatid cohesion;;cytoplasm;;mitochondrial inner membrane;;nucleus;;mitochondrial outer membrane;;positive regulation of exit from mitosis;;response to wounding;;mitochondrion;;negative regulation of apoptotic proce…	K17081	PHB2	------	------	109.08	137.82	25.58	137.56	139.9	150.82	73.84	67.27	59.45	52.54	129.84	126.21	35.73	52.72	40.71	33.01	161.6	147.27
ENSMUSG00000004317	Clcn5	chloride channel, voltage-sensitive 5 [Source:MGI Symbol;Acc:MGI:99486]	GO:0005794;; GO:0045177;; GO:0006897;; GO:0005768;; GO:0005829;; GO:0016020;; GO:0015299;; GO:0031404;; GO:0000139;; GO:0006821;; GO:0005524;; GO:0005887;; GO:0005886;; GO:0005247;; GO:0005254;; GO:0005769;; GO:0042802;; GO:0010008	cellular_component;;cellular_component;;biological_process;;cellular_component;;cellular_component;;cellular_component;;molecular_function:solute;;molecular_function;;cellular_component;;biological_process;;molecular_function;;cellular_component;;cellular_component;;molecular_function;;molecular_function;;cellular_component;;molecular_function;;cellular_component	Golgi apparatus;;apical part of cell;;endocytosis;;endosome;;cytosol;;membrane;;proton antiporter activity;;chloride ion binding;;Golgi membrane;;chloride transport;;ATP binding;;integral component of plasma membrane;;plasma membrane;;voltage-gated chloride channel activity;;chloride channel activity;;early endosome;;identical protein binding;;endosome membrane	------	------	------	------	3.95	2.76	3.15	2.94	3.77	1.35	8.31	8.4	9.71	6.81	11.01	5.62	7.08	8.39	7.59	16.19	7.95	11.05
ENSMUSG00000004347	Pde1c	phosphodiesterase 1C [Source:MGI Symbol;Acc:MGI:108413]	GO:0030552;; GO:0007608;; GO:0004117;; GO:0051592;; GO:0048101;; GO:0005516;; GO:0005929;; GO:0005764;; GO:0061179;; GO:0046872;; GO:0043025;; GO:0007165	molecular_function;;biological_process;;molecular_function;;biological_process;;molecular_function;;molecular_function;;cellular_component;;cellular_component;;biological_process;;molecular_function;;cellular_component;;biological_process	cAMP binding;;sensory perception of smell;;calmodulin-dependent cyclic-nucleotide phosphodiesterase activity;;response to calcium ion;;calcium- and calmodulin-regulated 3',5'-cyclic-GMP phosphodiesterase activity;;calmodulin binding;;cilium;;lysosome;;negative regulation of insulin secretion involved in cellular response to glucose stimulus;;metal ion binding;;neuronal cell body;;signal transduct…	K13755	PDE1	mmu05032;; mmu04742;; mmu04740;; mmu04020;; mmu04924;; mmu00230	Morphine addiction;;Taste transduction;;Olfactory transduction;;Calcium signaling pathway;;Renin secretion;;Purine metabolism	0.46	0.82	0.16	0.22	0.22	0.03	0.41	1.22	1.37	0.32	0.23	0.35	0.39	0.41	1.26	0.71	0.29	0.39
ENSMUSG00000004371	Il11	interleukin 11 [Source:MGI Symbol;Acc:MGI:107613]	GO:0008284;; GO:0005737;; GO:0005125;; GO:0033138;; GO:0008083;; GO:0050731;; GO:0005142;; GO:0043410;; GO:0045944;; GO:0046888;; GO:0005615	biological_process;;cellular_component;;molecular_function;;biological_process;;molecular_function;;biological_process;;molecular_function;;biological_process;;biological_process;;biological_process;;cellular_component	positive regulation of cell proliferation;;cytoplasm;;cytokine activity;;positive regulation of peptidyl-serine phosphorylation;;growth factor activity;;positive regulation of peptidyl-tyrosine phosphorylation;;interleukin-11 receptor binding;;positive regulation of MAPK cascade;;positive regulation of transcription from RNA polymerase II promoter;;negative regulation of hormone secretion;;extrac…	K05417	IL11	mmu05323;; mmu04060;; mmu04630;; mmu04640	Rheumatoid arthritis;;Cytokine-cytokine receptor interaction;;Jak-STAT signaling pathway;;Hematopoietic cell lineage	0.82	0.81	0.21	0.58	0.4	0.23	0.41	43.1	1.31	1.13	7.15	0.99	0.87	13.62	0.98	2.39	2.08	1.28
ENSMUSG00000004552	Ctse	cathepsin E [Source:MGI Symbol;Acc:MGI:107361]	GO:0019886;; GO:0016540;; GO:0004190;; GO:0030163;; GO:0006508;; GO:0008233;; GO:0005768;; GO:0042803	biological_process;;biological_process;;molecular_function;;biological_process;;biological_process;;molecular_function;;cellular_component;;molecular_function	antigen processing and presentation of exogenous peptide antigen via MHC class II;;protein autoprocessing;;aspartic-type endopeptidase activity;;protein catabolic process;;proteolysis;;peptidase activity;;endosome;;protein homodimerization activity	K01382	CTSE	mmu04142	Lysosome	0.71	0.1	4.02	33.16	18.92	21.57	18.9	3.48	3.4	13.92	10.36	17.88	0.82	1.22	1.02	6.26	3.47	2.56
ENSMUSG00000004609	Cd33	CD33 antigen [Source:MGI Symbol;Acc:MGI:99440]	GO:0007155;; GO:0009897;; GO:0016021;; GO:0030246	biological_process;;cellular_component;;cellular_component;;molecular_function	cell adhesion;;external side of plasma membrane;;integral component of membrane;;carbohydrate binding	K06473	CD33, SIGLEC3	mmu04640	Hematopoietic cell lineage	2.77	2.67	4.43	3.91	5.89	2.07	7.3	42.46	16.73	14.41	20.64	12.47	22.42	20.21	8.51	32.64	19.48	11.29
ENSMUSG00000004668	Abca13	ATP-binding cassette, sub-family A (ABC1), member 13 [Source:MGI Symbol;Acc:MGI:2388707]	GO:0005319;; GO:0042626;; GO:0043231;; GO:0006869;; GO:0016021;; GO:0016887;; GO:0005524	molecular_function;;molecular_function;;cellular_component;;biological_process;;cellular_component;;molecular_function;;molecular_function	lipid transporter activity;;ATPase activity, coupled to transmembrane movement of substances;;intracellular membrane-bounded organelle;;lipid transport;;integral component of membrane;;ATPase activity;;ATP binding	K05647	ABCA13	mmu02010	ABC transporters	0	0	0.01	0.02	0.01	0	0.01	0.19	0.04	0.03	0.03	0.38	0.06	0.04	0.02	0.04	0.18	0.03
ENSMUSG00000004707	Ly9	lymphocyte antigen 9 [Source:MGI Symbol;Acc:MGI:96885]	GO:0016021;; GO:0072540;; GO:0032740;; GO:0045087;; GO:0005886;; GO:0007155;; GO:0009986	cellular_component;;biological_process;;biological_process;;biological_process;;cellular_component;;biological_process;;cellular_component	integral component of membrane;;T-helper 17 cell lineage commitment;;positive regulation of interleukin-17 production;;innate immune response;;plasma membrane;;cell adhesion;;cell surface	K06570	LY9, CD229	------	------	0.65	0.76	0.68	1.47	1.93	1.41	2.2	4.69	6.23	4.29	4.66	3.74	4.25	1.65	5.05	10.09	8.54	5.19
ENSMUSG00000004709	Cd244a	CD244 molecule A [Source:MGI Symbol;Acc:MGI:109294]	GO:0060732;; GO:0009897;; GO:0038023;; GO:0042288;; GO:1902715;; GO:0032819;; GO:0045087;; GO:2000484;; GO:0001773;; GO:0002250;; GO:2000566;; GO:0002323;; GO:0016021;; GO:0071663	biological_process;;cellular_component;;molecular_function;;molecular_function;;biological_process;;biological_process;;biological_process;;biological_process;;biological_process;;biological_process;;biological_process;;biological_process;;cellular_component;;biological_process	positive regulation of inositol phosphate biosynthetic process;;external side of plasma membrane;;signaling receptor activity;;MHC class I protein binding;;positive regulation of interferon-gamma secretion;;positive regulation of natural killer cell proliferation;;innate immune response;;positive regulation of interleukin-8 secretion;;myeloid dendritic cell activation;;adaptive immune response;;p…	K06582	CD244	mmu04650	Natural killer cell mediated cytotoxicity	0.5	1.42	2.54	0.63	0.89	0.32	3.56	17.39	5.99	3.56	6.94	3.41	5.24	5.28	3.89	7.8	7.88	4.48
ENSMUSG00000004730	Adgre1	adhesion G protein-coupled receptor E1 [Source:MGI Symbol;Acc:MGI:106912]	GO:0009897;; GO:0004930;; GO:0005887;; GO:0071944;; GO:0007189;; GO:0005509;; GO:0007166;; GO:0005886;; GO:0002250	cellular_component;;molecular_function;;cellular_component;;cellular_component;;biological_process;;molecular_function;;biological_process;;cellular_component;;biological_process	external side of plasma membrane;;G-protein coupled receptor activity;;integral component of plasma membrane;;cell periphery;;adenylate cyclase-activating G-protein coupled receptor signaling pathway;;calcium ion binding;;cell surface receptor signaling pathway;;plasma membrane;;adaptive immune response	------	------	------	------	5.4	6.22	9.25	19.31	24.07	8.67	42.17	37.94	88.26	31.77	57	45.74	21.22	7.05	54.77	131.39	62.31	66.71
ENSMUSG00000004894	Hapln2	hyaluronan and proteoglycan link protein 2 [Source:MGI Symbol;Acc:MGI:2137300]	GO:0008065;; GO:0005540;; GO:0031012;; GO:0001501;; GO:0007155;; GO:0085029;; GO:0007417	biological_process;;molecular_function;;cellular_component;;biological_process;;biological_process;;biological_process;;biological_process	establishment of blood-nerve barrier;;hyaluronic acid binding;;extracellular matrix;;skeletal system development;;cell adhesion;;extracellular matrix assembly;;central nervous system development	K06851	HAPLN2	------	------	0.32	0.74	0.06	0.28	0.32	0.2	0.16	0	0	0	0.02	0.39	0	0.03	0	0.09	0.09	0.05
ENSMUSG00000004951	Hspb1	heat shock protein 1 [Source:MGI Symbol;Acc:MGI:96240]	GO:2001234;; GO:0099641;; GO:0005080;; GO:0030425;; GO:0030424;; GO:0038033;; GO:0045202;; GO:0035556;; GO:0005634;; GO:0030018;; GO:0005737;; GO:0006986;; GO:0043204;; GO:0042535;; GO:0008426;; GO:1904115;; GO:0031674;; GO:0045766;; GO:1903202;; GO:0042802;; GO:0042803;; GO:0006469;; GO:1902176;; GO:0097512;; GO:0019901;; GO:2001028;; GO:0031430;; GO:0010976;; GO:0005886;; GO:0000502;; GO:006107…	biological_process;;biological_process;;molecular_function;;cellular_component;;cellular_component;;biological_process;;cellular_component;;biological_process;;cellular_component;;cellular_component;;cellular_component;;biological_process;;cellular_component;;biological_process;;molecular_function;;cellular_component;;cellular_component;;biological_process;;biological_process;;molecular_function;…	negative regulation of apoptotic signaling pathway;;anterograde axonal protein transport;;protein kinase C binding;;dendrite;;axon;;positive regulation of endothelial cell chemotaxis by VEGF-activated vascular endothelial growth factor receptor signaling pathway;;synapse;;intracellular signal transduction;;nucleus;;Z disc;;cytoplasm;;response to unfolded protein;;perikaryon;;positive regulation o…	K04455	HSPB1	mmu05146;; mmu04010;; mmu04370	Amoebiasis;;MAPK signaling pathway;;VEGF signaling pathway	351.9	175.41	9.87	1254.72	924.38	1434.85	68.12	34.42	53.49	42.77	513.11	545.67	25.47	25.1	34.6	12.41	461.37	643.86
ENSMUSG00000004988	Fxyd4	FXYD domain-containing ion transport regulator 4 [Source:MGI Symbol;Acc:MGI:1889005]	GO:0005267;; GO:0099106;; GO:0051117;; GO:0005890;; GO:0017080;; GO:2000649;; GO:0015672	molecular_function;;molecular_function;;molecular_function;;cellular_component:sodium;;molecular_function;;biological_process;;biological_process	potassium channel activity;;ion channel regulator activity;;ATPase binding;;potassium-exchanging ATPase complex;;sodium channel regulator activity;;regulation of sodium ion transmembrane transporter activity;;monovalent inorganic cation transport	K13359	FXYD4, CHIF	mmu04960	Aldosterone-regulated sodium reabsorption	47.94	3.71	1.57	37.94	30.53	41.44	26.84	7.83	3.75	7.58	7.69	14.91	7.39	14.1	0.92	2.84	5.2	6.3
ENSMUSG00000005124	Ccn4	cellular communication network factor 4 [Source:MGI Symbol;Acc:MGI:1197008]	GO:0014911;; GO:0060348;; GO:0042593;; GO:0030177;; GO:0090303;; GO:0001649;; GO:0005737;; GO:0050729;; GO:0005615;; GO:0050707;; GO:0008201;; GO:0032331;; GO:0005520;; GO:0045669;; GO:0005178;; GO:0048661;; GO:0060548;; GO:0030316;; GO:0007155;; GO:0031012;; GO:0061051;; GO:0045599;; GO:0005829;; GO:0016055	biological_process;;biological_process;;biological_process;;biological_process;;biological_process;;biological_process;;cellular_component;;biological_process;;cellular_component;;biological_process;;molecular_function;;biological_process;;molecular_function;;biological_process;;molecular_function;;biological_process;;biological_process;;biological_process;;biological_process;;cellular_component;…	positive regulation of smooth muscle cell migration;;bone development;;glucose homeostasis;;positive regulation of Wnt signaling pathway;;positive regulation of wound healing;;osteoblast differentiation;;cytoplasm;;positive regulation of inflammatory response;;extracellular space;;regulation of cytokine secretion;;heparin binding;;negative regulation of chondrocyte differentiation;;insulin-like g…	K22471	CCN4, WISP1	mmu04310	Wnt signaling pathway	0.71	0.73	0.83	1.38	1.72	0.96	3.26	29.03	5.83	6.67	15.13	14.69	5.52	15.56	1.62	11.47	7.4	16.37
ENSMUSG00000005267	Zfp287	zinc finger protein 287 [Source:MGI Symbol;Acc:MGI:2176561]	GO:0003700;; GO:0005634;; GO:0042035;; GO:0045893;; GO:0003677;; GO:0046872	molecular_function;;cellular_component;;biological_process;;biological_process;;molecular_function;;molecular_function	transcription factor activity, sequence-specific DNA binding;;nucleus;;regulation of cytokine biosynthetic process;;positive regulation of transcription, DNA-templated;;DNA binding;;metal ion binding	K09229	ZKSCAN	------	------	0.67	0.96	0.57	1	0.91	0.56	1.27	3.26	1.95	1.65	2.24	1.48	1.74	1.59	1.5	2.27	1.51	1.51
ENSMUSG00000005339	Fcer1a	Fc receptor, IgE, high affinity I, alpha polypeptide [Source:MGI Symbol;Acc:MGI:95494]	GO:0000187;; GO:0007257;; GO:0045121;; GO:0005887;; GO:0009897;; GO:0050731;; GO:0019863;; GO:0009986;; GO:0045401;; GO:0007165;; GO:0019767;; GO:0001820;; GO:0050850;; GO:0045425;; GO:0007166;; GO:0001812;; GO:0019370;; GO:0043306	biological_process;;biological_process;;cellular_component;;cellular_component;;cellular_component;;biological_process;;molecular_function;;cellular_component;;biological_process;;biological_process;;molecular_function;;biological_process;;biological_process;;biological_process;;biological_process;;biological_process;;biological_process;;biological_process	activation of MAPK activity;;activation of JUN kinase activity;;membrane raft;;integral component of plasma membrane;;external side of plasma membrane;;positive regulation of peptidyl-tyrosine phosphorylation;;IgE binding;;cell surface;;positive regulation of interleukin-3 biosynthetic process;;signal transduction;;IgE receptor activity;;serotonin secretion;;positive regulation of calcium-mediate…	K08089	FCER1A	mmu04071;; mmu04072;; mmu05310;; mmu04664	Sphingolipid signaling pathway;;Phospholipase D signaling pathway;;Asthma;;Fc epsilon RI signaling pathway	1.65	2.7	2.39	5.8	6.12	4.69	13.77	19.32	25.64	14.22	15.48	22.64	13.88	3.49	15.41	42.1	16.05	11.71
ENSMUSG00000005364	Il5ra	interleukin 5 receptor, alpha [Source:MGI Symbol;Acc:MGI:96558]	GO:0009897;; GO:0043235;; GO:0016021;; GO:0019955;; GO:0002437;; GO:0071310;; GO:0032674;; GO:0004896	cellular_component;;cellular_component;;cellular_component;;molecular_function;;biological_process;;biological_process;;biological_process;;molecular_function	external side of plasma membrane;;receptor complex;;integral component of membrane;;cytokine binding;;inflammatory response to antigenic stimulus;;cellular response to organic substance;;regulation of interleukin-5 production;;cytokine receptor activity	K05067	IL5RA. CD125	mmu05200;; mmu04060;; mmu04630;; mmu04640	Pathways in cancer;;Cytokine-cytokine receptor interaction;;Jak-STAT signaling pathway;;Hematopoietic cell lineage	0.07	0.13	0.09	0.11	0.07	0.02	0.27	0.29	0.48	0.17	0.29	0.42	0.04	0	0.24	0.39	0.31	0.3
ENSMUSG00000005373	Mlxipl	MLX interacting protein-like [Source:MGI Symbol;Acc:MGI:1927999]	GO:0033137;; GO:0042593;; GO:0090324;; GO:0003677;; GO:0035538;; GO:0005737;; GO:0043565;; GO:0000122;; GO:0005634;; GO:0010255;; GO:0005654;; GO:0006110;; GO:0071333;; GO:0097009;; GO:0045723;; GO:0008284;; GO:0071157;; GO:0008134;; GO:0005667;; GO:0019901;; GO:0055089;; GO:0045892;; GO:0045893;; GO:0046889;; GO:0001227;; GO:0003700;; GO:0005829;; GO:0009749;; GO:0006357;; GO:0045944;; GO:004582…	biological_process;;biological_process;;biological_process;;molecular_function;;molecular_function;;cellular_component;;molecular_function;;biological_process;;cellular_component;;biological_process;;cellular_component;;biological_process;;biological_process;;biological_process;;biological_process;;biological_process;;biological_process;;molecular_function;;cellular_component;;molecular_function;…	negative regulation of peptidyl-serine phosphorylation;;glucose homeostasis;;negative regulation of oxidative phosphorylation;;DNA binding;;carbohydrate response element binding;;cytoplasm;;sequence-specific DNA binding;;negative regulation of transcription from RNA polymerase II promoter;;nucleus;;glucose mediated signaling pathway;;nucleoplasm;;regulation of glycolytic process;;cellular respons…	K09113	MLX	mmu04931;; mmu04932(Non-alcoholic fatty liver disease	Insulin resistance;;NAFLD)	0.6	0.36	0.18	2.18	1.76	0.84	0.38	0.05	0.13	0.09	0.6	1.02	0.18	0	0.81	0.08	0.33	0.28
ENSMUSG00000005397	Nid1	nidogen 1 [Source:MGI Symbol;Acc:MGI:97342]	GO:0043236;; GO:0043237;; GO:0005615;; GO:0050840;; GO:0032836;; GO:0010811;; GO:0071944;; GO:0031012;; GO:0007160;; GO:0043394;; GO:0005509;; GO:0030198;; GO:0005576;; GO:0005518;; GO:0062023;; GO:0005604	molecular_function;;molecular_function;;cellular_component;;molecular_function;;biological_process;;biological_process;;cellular_component;;cellular_component;;biological_process;;molecular_function;;molecular_function;;biological_process;;cellular_component;;molecular_function;;cellular_component;;cellular_component	laminin binding;;laminin-1 binding;;extracellular space;;extracellular matrix binding;;glomerular basement membrane development;;positive regulation of cell-substrate adhesion;;cell periphery;;extracellular matrix;;cell-matrix adhesion;;proteoglycan binding;;calcium ion binding;;extracellular matrix organization;;extracellular region;;collagen binding;;collagen-containing extracellular matrix;;ba…	------	------	------	------	14.11	13.83	8.05	36.43	38.08	12.23	39.69	90.69	47.28	47.02	110.96	94.77	30.84	57.25	25.51	85.69	73.13	109.18
ENSMUSG00000005534	Insr	insulin receptor [Source:MGI Symbol;Acc:MGI:96575]	GO:0000187;; GO:0032148;; GO:0038024;; GO:0001540;; GO:0030325;; GO:0005829;; GO:0032147;; GO:0030424;; GO:0005901;; GO:0043423;; GO:0032590;; GO:0005524	biological_process;;biological_process;;molecular_function;;molecular_function;;biological_process;;cellular_component;;biological_process;;cellular_component;;cellular_component;;molecular_function;;cellular_component;;molecular_function	activation of MAPK activity;;activation of protein kinase B activity;;cargo receptor activity;;beta-amyloid binding;;adrenal gland development;;cytosol;;activation of protein kinase activity;;axon;;caveola;;3-phosphoinositide-dependent protein kinase binding;;dendrite membrane;;ATP binding	K04527	INSR, CD220	mmu04923;; mmu04072;; mmu04022;; mmu04960;; mmu04066;; mmu04213;; mmu04068;; mmu05010;; mmu04211;; mmu04520;; mmu04931;; mmu04930;; mmu04932(Non-alcoholic fatty liver disease ;; mmu04010;; mmu04913;; mmu04014;; mmu04015;; mmu04910;; mmu04152;; mmu04151;; mmu04150	Regulation of lipolysis in adipocytes;;Phospholipase D signaling pathway;;cGMP-PKG signaling pathway;;Aldosterone-regulated sodium reabsorption;;HIF-1 signaling pathway;;Longevity regulating pathway - multiple species;;FoxO signaling pathway;;Alzheimer disease;;Longevity regulating pathway;;Adherens junction;;Insulin resistance;;Type II diabetes mellitus;;NAFLD);;MAPK signaling pathway;;Ovarian s…	8.03	10.18	9.81	5.72	5.25	2.04	15.15	19.52	12.87	13.89	9.36	6.44	11.42	8.76	11.83	13.88	7.56	9.05
ENSMUSG00000005540	Fcer2a	Fc receptor, IgE, low affinity II, alpha polypeptide [Source:MGI Symbol;Acc:MGI:95497]	GO:0009897;; GO:0051712;; GO:0019863;; GO:0016021;; GO:0030246;; GO:0051000;; GO:0002925;; GO:0046872;; GO:0051770	cellular_component;;biological_process;;molecular_function;;cellular_component;;molecular_function;;biological_process;;biological_process;;molecular_function;;biological_process	external side of plasma membrane;;positive regulation of killing of cells of other organism;;IgE binding;;integral component of membrane;;carbohydrate binding;;positive regulation of nitric-oxide synthase activity;;positive regulation of humoral immune response mediated by circulating immunoglobulin;;metal ion binding;;positive regulation of nitric-oxide synthase biosynthetic process	K06468	FCER2, CD23	mmu05169;; mmu04640	Epstein-Barr virus infection;;Hematopoietic cell lineage	0	0.36	0	0.54	0.45	0.39	0.12	0.16	0.03	0	0.16	0.23	0	0.03	0	0.45	0.04	0.14
ENSMUSG00000005667	Mthfd2	methylenetetrahydrofolate dehydrogenase (NAD+ dependent), methenyltetrahydrofolate cyclohydrolase [Source:MGI Symbol;Acc:MGI:1338850]	GO:0004487(molecular_function:methylenetetrahydrofolate dehydrogenase ;; GO:0000287;; GO:0004477;; GO:0035999;; GO:0004488(molecular_function:methylenetetrahydrofolate dehydrogenase ;; GO:0005739;; GO:0046653;; GO:0042301	-;;molecular_function;;molecular_function;;biological_process;;-;;cellular_component;;biological_process;;molecular_function	AD+) activity;;magnesium ion binding;;methenyltetrahydrofolate cyclohydrolase activity;;tetrahydrofolate interconversion;;ADP+) activity;;mitochondrion;;tetrahydrofolate metabolic process;;phosphate ion binding	K13403	MTHFD2	mmu00670	One carbon pool by folate	3.67	8.77	4.15	6.61	6.78	4.46	12.43	25.26	12.45	11.95	16.1	13.24	10.6	18.08	11.81	12.58	16.06	17.05
ENSMUSG00000005800	Mmp8	matrix metallopeptidase 8 [Source:MGI Symbol;Acc:MGI:1202395]	GO:0004252;; GO:0004175;; GO:0031012;; GO:0045429;; GO:1901224;; GO:0010628;; GO:0008270;; GO:0043388;; GO:0150078;; GO:0008237;; GO:0005615;; GO:0032693;; GO:1903428;; GO:0005509;; GO:0006508;; GO:1903980;; GO:0004222;; GO:1904469;; GO:0043410;; GO:0046330;; GO:0035987;; GO:0030574;; GO:0030198;; GO:0010629;; GO:0032755	molecular_function;;molecular_function;;cellular_component;;biological_process;;biological_process;;biological_process;;molecular_function;;biological_process;;biological_process;;molecular_function;;cellular_component;;biological_process;;biological_process;;molecular_function;;biological_process;;biological_process;;molecular_function;;biological_process;;biological_process;;biological_process;…	serine-type endopeptidase activity;;endopeptidase activity;;extracellular matrix;;positive regulation of nitric oxide biosynthetic process;;positive regulation of NIK/NF-kappaB signaling;;positive regulation of gene expression;;zinc ion binding;;positive regulation of DNA binding;;positive regulation of neuroinflammatory response;;metallopeptidase activity;;extracellular space;;negative regulatio…	K01402	MMP8	------	------	0	0	1.72	0.06	0.06	0.09	1.3	34.67	3.04	4.65	13.54	9.13	17.29	13.64	6.24	9.82	56.38	11.93
ENSMUSG00000005824	Tnfsf14	tumor necrosis factor (ligand) superfamily, member 14 [Source:MGI Symbol;Acc:MGI:1355317]	GO:0005125;; GO:0005615;; GO:0010820;; GO:0071260;; GO:0005886;; GO:0005164;; GO:1901224;; GO:0043027;; GO:0045663;; GO:0006955;; GO:0005102;; GO:0031295;; GO:0016021;; GO:0042802;; GO:1901741	molecular_function;;cellular_component;;biological_process;;biological_process;;cellular_component;;molecular_function;;biological_process;;molecular_function;;biological_process;;biological_process;;molecular_function;;biological_process;;cellular_component;;molecular_function;;biological_process	cytokine activity;;extracellular space;;positive regulation of T cell chemotaxis;;cellular response to mechanical stimulus;;plasma membrane;;tumor necrosis factor receptor binding;;positive regulation of NIK/NF-kappaB signaling;;cysteine-type endopeptidase inhibitor activity involved in apoptotic process;;positive regulation of myoblast differentiation;;immune response;;receptor binding;;T cell c…	K05477	TNFSF14, LIGHT, CD258	mmu04061;; mmu04060;; mmu05168;; mmu04064	Viral protein interaction with cytokine and cytokine receptor;;Cytokine-cytokine receptor interaction;;Herpes simplex virus 1 infection;;NF-kappa B signaling pathway	0	0.21	0.45	0.51	0.79	0.36	0.69	10.44	2.12	2.37	6.92	4.83	1.93	4.37	0.94	2.62	10.36	5.95
ENSMUSG00000005947	Itgae	integrin alpha E, epithelial-associated [Source:MGI Symbol;Acc:MGI:1298377]	GO:0007155;; GO:0009897;; GO:0007229;; GO:0046872;; GO:0008305	biological_process;;cellular_component;;biological_process;;molecular_function;;cellular_component	cell adhesion;;external side of plasma membrane;;integrin-mediated signaling pathway;;metal ion binding;;integrin complex	K06524	ITGAE, CD103	mmu04810	Regulation of actin cytoskeleton	1.13	2.51	1.88	1.62	2.35	0.75	4.15	5.19	4.73	4.43	4.28	4.45	2.46	1.42	2.78	4	6.26	3.31
ENSMUSG00000006143	Upk3bl	uroplakin 3B-like [Source:MGI Symbol;Acc:MGI:1916915]	GO:0016021;; GO:0004601;; GO:0020037;; GO:0006979	cellular_component;;molecular_function;;molecular_function;;biological_process	integral component of membrane;;peroxidase activity;;heme binding;;response to oxidative stress	------	------	------	------	0.08	0	0	1.61	0.65	1.54	0.45	0.09	0.16	0.15	0.52	0	0	0	0	0	0.17	0.43
ENSMUSG00000006218	Fam131c	family with sequence similarity 131, member C [Source:MGI Symbol;Acc:MGI:2685539]	GO:0005575;; GO:0008150;; GO:0003674	cellular_component;;biological_process;;molecular_function	cellular_component;;biological_process;;molecular_function	------	------	------	------	0.97	0.73	0	3.18	2.76	3.98	0.24	0	0.26	0.1	0.93	0.92	0	0	0	0	0.8	0.52
ENSMUSG00000006313	Upk1a	uroplakin 1A [Source:MGI Symbol;Acc:MGI:98911]	GO:0051259;; GO:0005783;; GO:0016324;; GO:0009986;; GO:0005886;; GO:0120001;; GO:0030855;; GO:0005887;; GO:0016021;; GO:0042803	biological_process;;cellular_component;;cellular_component;;cellular_component;;cellular_component;;cellular_component;;biological_process;;cellular_component;;cellular_component;;molecular_function	protein oligomerization;;endoplasmic reticulum;;apical plasma membrane;;cell surface;;plasma membrane;;apical plasma membrane urothelial plaque;;epithelial cell differentiation;;integral component of plasma membrane;;integral component of membrane;;protein homodimerization activity	------	------	------	------	4.75	3.62	0	1.88	1.59	1.66	0.48	0.06	0.26	0.1	0.43	0.88	0.05	0.1	0	0.21	0.2	0.29
ENSMUSG00000006345	Ggt1	gamma-glutamyltransferase 1 [Source:MGI Symbol;Acc:MGI:95706]	GO:0006631;; GO:0006520;; GO:0005886;; GO:0031638;; GO:0102953;; GO:0032496;; GO:0031179;; GO:0000048;; GO:0005615;; GO:1901750;; GO:0050727;; GO:0002682;; GO:0006749;; GO:0006508;; GO:0103068;; GO:0034612;; GO:0032355;; GO:0007283;; GO:0005887;; GO:0002951(molecular_function:leukotriene-C;; GO:0031982;; GO:0036374;; GO:0006536;; GO:0019344;; GO:0016755;; GO:0006750;; GO:0006751	biological_process;;biological_process;;cellular_component;;biological_process;;molecular_function;;biological_process;;biological_process;;molecular_function;;cellular_component;;biological_process;;biological_process;;biological_process;;biological_process;;biological_process;;molecular_function;;biological_process;;biological_process;;biological_process;;cellular_component;;-;;cellular_compone…	fatty acid metabolic process;;cellular amino acid metabolic process;;plasma membrane;;zymogen activation;;hypoglycin A gamma-glutamyl transpeptidase activity;;response to lipopolysaccharide;;peptide modification;;peptidyltransferase activity;;extracellular space;;leukotriene D4 biosynthetic process;;regulation of inflammatory response;;regulation of immune system process;;glutathione metabolic pr…	K18592	GGT1_5, CD224	mmu00430;; mmu00480;; mmu00590	Taurine and hypotaurine metabolism;;Glutathione metabolism;;Arachidonic acid metabolism	1.61	1.81	0.06	15.85	6.47	12.42	7.63	1.11	1.75	5.52	6.46	9.91	1.4	0.49	0.36	2.4	6.54	3.23
ENSMUSG00000006356	Crip2	cysteine rich protein 2 [Source:MGI Symbol;Acc:MGI:1915587]	GO:0008284;; GO:0030097;; GO:0046872;; GO:0005938	biological_process;;biological_process;;molecular_function;;cellular_component	positive regulation of cell proliferation;;hemopoiesis;;metal ion binding;;cell cortex	K24413	CRIP2_3, CRP2_3	------	------	140.05	130.67	3.07	269.81	272.14	320.46	37.66	18.12	36.84	20.25	159.73	166.09	8.05	5.7	11.89	8.7	153.55	140.83
ENSMUSG00000006378	Gcat	glycine C-acetyltransferase (2-amino-3-ketobutyrate-coenzyme A ligase) [Source:MGI Symbol;Acc:MGI:1349389]	GO:0016607;; GO:0019518;; GO:0008890;; GO:0005739;; GO:0005654;; GO:0005743;; GO:0009058;; GO:0030170	cellular_component;;biological_process;;molecular_function;;cellular_component;;cellular_component;;cellular_component;;biological_process;;molecular_function	nuclear speck;;L-threonine catabolic process to glycine;;glycine C-acetyltransferase activity;;mitochondrion;;nucleoplasm;;mitochondrial inner membrane;;biosynthetic process;;pyridoxal phosphate binding	K00639	kbl, GCAT	mmu00260	Glycine, serine and threonine metabolism	97.56	47.5	4.36	79.51	65.79	94.77	30.96	17.11	33.83	16.12	37.28	37.89	10.42	11.52	13.69	12.72	33.97	53.97
ENSMUSG00000006403	Adamts4	a disintegrin-like and metallopeptidase (reprolysin type) with thrombospondin type 1 motif, 4 [Source:MGI Symbol;Acc:MGI:1339949]	GO:0016607;; GO:0004222;; GO:0005615;; GO:0062023;; GO:0042742;; GO:0002020;; GO:0006508;; GO:0046872;; GO:0008237	cellular_component;;molecular_function;;cellular_component;;cellular_component;;biological_process;;molecular_function;;biological_process;;molecular_function;;molecular_function	nuclear speck;;metalloendopeptidase activity;;extracellular space;;collagen-containing extracellular matrix;;defense response to bacterium;;protease binding;;proteolysis;;metal ion binding;;metallopeptidase activity	------	------	------	------	0.33	0.85	0.48	1.05	1.26	0.4	2.84	15.68	5.11	3.44	24.71	10.41	4.29	10.07	3.79	10.55	20.06	24.09
ENSMUSG00000006411	Nectin4	nectin cell adhesion molecule 4 [Source:MGI Symbol;Acc:MGI:1918990]	GO:0046718;; GO:0007156;; GO:0038023;; GO:0098609;; GO:0016021;; GO:0005913;; GO:0005912;; GO:0005886;; GO:0007157;; GO:0050839;; GO:0043296;; GO:0042802;; GO:0042803	biological_process;;biological_process;;molecular_function;;biological_process;;cellular_component;;cellular_component;;cellular_component;;cellular_component;;biological_process;;molecular_function;;cellular_component;;molecular_function;;molecular_function	viral entry into host cell;;homophilic cell adhesion via plasma membrane adhesion molecules;;signaling receptor activity;;cell-cell adhesion;;integral component of membrane;;cell-cell adherens junction;;adherens junction;;plasma membrane;;heterophilic cell-cell adhesion via plasma membrane cell adhesion molecules;;cell adhesion molecule binding;;apical junction complex;;identical protein binding;…	K06593	PVRL4	mmu04520	Adherens junction	75.98	49.9	12.58	88.39	70.93	55.36	43.62	12.78	30.43	27.4	40.72	47.83	18.62	15.41	17.29	14.97	31.22	37.74
ENSMUSG00000006586	Runx1t1	RUNX1 translocation partner 1 [Source:MGI Symbol;Acc:MGI:104793]	GO:0016363;; GO:0017053;; GO:0003700;; GO:0005634;; GO:0003714;; GO:0051101;; GO:0005654;; GO:0006355;; GO:0010977;; GO:0045892;; GO:0045444;; GO:0046872;; GO:0045599;; GO:0042803	cellular_component;;cellular_component;;molecular_function;;cellular_component;;molecular_function;;biological_process;;cellular_component;;biological_process;;biological_process;;biological_process;;biological_process;;molecular_function;;biological_process;;molecular_function	nuclear matrix;;transcriptional repressor complex;;transcription factor activity, sequence-specific DNA binding;;nucleus;;transcription corepressor activity;;regulation of DNA binding;;nucleoplasm;;regulation of transcription, DNA-templated;;negative regulation of neuron projection development;;negative regulation of transcription, DNA-templated;;fat cell differentiation;;metal ion binding;;negat…	K10053	RUNX1T1, CBFA2T1	mmu05200;; mmu05202;; mmu05221	Pathways in cancer;;Transcriptional misregulation in cancer;;Acute myeloid leukemia	0.45	0.56	0.62	0.58	1.06	0.13	0.98	2.27	1.02	1.12	3.4	1.73	1.19	0.74	0.82	1.52	1.03	1.67
ENSMUSG00000006678	Pola1	polymerase (DNA directed), alpha 1 [Source:MGI Symbol;Acc:MGI:99660]	GO:0016363;; GO:0003677;; GO:0001882;; GO:0005654;; GO:0006303;; GO:0005730;; GO:0005634;; GO:0005635;; GO:0000166;; GO:0003887;; GO:0006260;; GO:0017076;; GO:0003690;; GO:0046872;; GO:0005658;; GO:0006269;; GO:1902975;; GO:0008283;; GO:0019103;; GO:0019901;; GO:0003682;; GO:0051539;; GO:0006273;; GO:0006272;; GO:0006271;; GO:0006270;; GO:0000731;; GO:0003697;; GO:0003688;; GO:0046982;; GO:000582…	cellular_component;;molecular_function;;molecular_function;;cellular_component;;biological_process;;cellular_component;;cellular_component;;cellular_component;;molecular_function;;molecular_function;;biological_process;;molecular_function;;molecular_function;;molecular_function;;cellular_component:alpha DNA polymerase;;biological_process;;biological_process;;biological_process;;molecular_function…	nuclear matrix;;DNA binding;;nucleoside binding;;nucleoplasm;;double-strand break repair via nonhomologous end joining;;nucleolus;;nucleus;;nuclear envelope;;nucleotide binding;;DNA-directed DNA polymerase activity;;DNA replication;;purine nucleotide binding;;double-stranded DNA binding;;metal ion binding;;primase complex;;DNA replication, synthesis of RNA primer;;mitotic DNA replication initiati…	K02320	POLA1	mmu03030	DNA replication	4.07	5.91	8.19	1.79	2.57	1.29	7.52	9.67	9.62	8.14	4.8	3.76	9.31	9.11	8.08	13.64	3.6	4.08
ENSMUSG00000006699	Cdc42	cell division cycle 42 [Source:MGI Symbol;Acc:MGI:106211]	GO:0007015;; GO:0045177;; GO:0030742;; GO:0031435;; GO:0034332;; GO:0003924;; GO:0030036;; GO:0071944;; GO:0005938;; GO:0090135;; GO:0042995;; GO:0005525	biological_process;;cellular_component;;molecular_function;;molecular_function;;biological_process;;molecular_function;;biological_process;;cellular_component;;cellular_component;;biological_process;;cellular_component;;molecular_function	actin filament organization;;apical part of cell;;GTP-dependent protein binding;;mitogen-activated protein kinase kinase kinase binding;;adherens junction organization;;GTPase activity;;actin cytoskeleton organization;;cell periphery;;cell cortex;;actin filament branching;;cell projection;;GTP binding	K04393	CDC42	mmu04530;; mmu05200;; mmu04510;; mmu05205;; mmu04666;; mmu04660;; mmu04062;; mmu05135;; mmu04144;; mmu04370;; mmu05132;; mmu05203;; mmu04722;; mmu05212;; mmu05211;; mmu04010;; mmu04520;; mmu04810;; mmu04933;; mmu04932(Non-alcoholic fatty liver disease ;; mmu05165;; mmu04670;; mmu04912;; mmu04014;; mmu04015;; mmu05100;; mmu04360	Tight junction;;Pathways in cancer;;Focal adhesion;;Proteoglycans in cancer;;Fc gamma R-mediated phagocytosis;;T cell receptor signaling pathway;;Chemokine signaling pathway;;Yersinia infection;;Endocytosis;;VEGF signaling pathway;;Salmonella infection;;Viral carcinogenesis;;Neurotrophin signaling pathway;;Pancreatic cancer;;Renal cell carcinoma;;MAPK signaling pathway;;Adherens junction;;Regulat…	237.65	309.46	537.19	182.96	207.04	149.39	433.66	659.42	543.45	546.46	316.04	260.44	486.73	653.05	601.13	884.12	306.25	310.09
ENSMUSG00000006715	Gmnn	geminin [Source:MGI Symbol;Acc:MGI:1927344]	GO:0005737;; GO:0009887;; GO:0045786;; GO:0071163;; GO:2000104;; GO:0005829;; GO:0003714;; GO:0065003;; GO:0008156;; GO:0045892;; GO:0035563;; GO:0003682;; GO:0042826;; GO:0005634;; GO:0070491	cellular_component;;biological_process;;biological_process;;biological_process;;biological_process;;cellular_component;;molecular_function;;biological_process;;biological_process;;biological_process;;biological_process;;molecular_function;;molecular_function;;cellular_component;;molecular_function	cytoplasm;;animal organ morphogenesis;;negative regulation of cell cycle;;DNA replication preinitiation complex assembly;;negative regulation of DNA-dependent DNA replication;;cytosol;;transcription corepressor activity;;macromolecular complex assembly;;negative regulation of DNA replication;;negative regulation of transcription, DNA-templated;;positive regulation of chromatin binding;;chromatin …	K10749	GMNN	------	------	10.26	22.1	28.79	6.21	10.6	11.46	23.92	36.62	27.51	30.67	22.6	16.78	45.25	61.04	36.56	42.25	22.38	20.05
ENSMUSG00000006724	Cyp27b1	cytochrome P450, family 27, subfamily b, polypeptide 1 [Source:MGI Symbol;Acc:MGI:1098274]	GO:0030308;; GO:0004498;; GO:0055074;; GO:0030500;; GO:0032868;; GO:0032496;; GO:0030282;; GO:0005737;; GO:0042359;; GO:0005739;; GO:0034695;; GO:0046688;; GO:0005506;; GO:0008285;; GO:0020037;; GO:0033280;; GO:0006816;; GO:0070314;; GO:0051591;; GO:0043627;; GO:0034341;; GO:0010956;; GO:0042369;; GO:0036378;; GO:0007568;; GO:0042493;; GO:0070564;; GO:0045618;; GO:0031966;; GO:0046697;; GO:0010980	biological_process;;molecular_function;;biological_process;;biological_process;;biological_process;;biological_process;;biological_process;;cellular_component;;biological_process;;cellular_component;;biological_process;;biological_process;;molecular_function;;biological_process;;molecular_function;;biological_process;;biological_process;;biological_process;;biological_process;;biological_process;…	negative regulation of cell growth;;calcidiol 1-monooxygenase activity;;calcium ion homeostasis;;regulation of bone mineralization;;response to insulin;;response to lipopolysaccharide;;bone mineralization;;cytoplasm;;vitamin D metabolic process;;mitochondrion;;response to prostaglandin E;;response to copper ion;;iron ion binding;;negative regulation of cell proliferation;;heme binding;;response t…	K07438	CYP27B1	mmu00100;; mmu04928;; mmu05152	Steroid biosynthesis;;Parathyroid hormone synthesis, secretion and action;;Tuberculosis	0.21	0.31	0.63	1.73	1.36	0.61	1.29	0.25	0.51	0.37	0.73	0.74	0.22	0.62	1.03	0.62	0.93	0.43
ENSMUSG00000006777	Krt23	keratin 23 [Source:MGI Symbol;Acc:MGI:2148866]	GO:0005882;; GO:0005198	cellular_component;;molecular_function	intermediate filament;;structural molecule activity	K07604	KRT1	mmu04915;; mmu05150	Estrogen signaling pathway;;Staphylococcus aureus infection	43.73	35.85	51.62	115.73	91.5	107.12	60.5	9.34	36.12	46.56	34.18	61.79	9.46	9.04	22.81	25.33	16.09	13.22
ENSMUSG00000007097	Atp1a2	ATPase, Na+/K+ transporting, alpha 2 polypeptide [Source:MGI Symbol;Acc:MGI:88106]	GO:0016020;; GO:1903416;; GO:0071260;; GO:0019229;; GO:0014704;; GO:0006940;; GO:0005890;; GO:0006942;; GO:0045988;; GO:0045202;; GO:0016887;; GO:0002087;; GO:0036376;; GO:0008542;; GO:0086004;; GO:0002026;; GO:0030955;; GO:0015991;; GO:0043209;; GO:0051087;; GO:0006814;; GO:0006883;; GO:0005391;; GO:0030315;; GO:0043005;; GO:0071383;; GO:0005524;; GO:0005737;; GO:0042383;; GO:1903170;; GO:000693…	cellular_component;;biological_process;;biological_process;;biological_process;;cellular_component;;biological_process;;cellular_component:sodium;;biological_process;;biological_process;;cellular_component;;molecular_function;;biological_process;;biological_process;;biological_process;;biological_process;;biological_process;;molecular_function;;biological_process;;cellular_component;;molecular_fu…	membrane;;response to glycoside;;cellular response to mechanical stimulus;;regulation of vasoconstriction;;intercalated disc;;regulation of smooth muscle contraction;;potassium-exchanging ATPase complex;;regulation of striated muscle contraction;;negative regulation of striated muscle contraction;;synapse;;ATPase activity;;regulation of respiratory gaseous exchange by neurological system process;…	K01539	ATP1A	mmu04971;; mmu04970;; mmu04973;; mmu04972;; mmu04974;; mmu04911;; mmu04976;; mmu04978;; mmu04964;; mmu04024;; mmu04022;; mmu04919;; mmu04918;; mmu04261;; mmu04260;; mmu04960;; mmu04961;; mmu04925	Gastric acid secretion;;Salivary secretion;;Carbohydrate digestion and absorption;;Pancreatic secretion;;Protein digestion and absorption;;Insulin secretion;;Bile secretion;;Mineral absorption;;Proximal tubule bicarbonate reclamation;;cAMP signaling pathway;;cGMP-PKG signaling pathway;;Thyroid hormone signaling pathway;;Thyroid hormone synthesis;;Adrenergic signaling in cardiomyocytes;;Cardiac mu…	8.57	10.16	2.47	14.61	19.17	14.81	8.45	2.04	4.85	3.86	6.9	8.93	2.19	12.05	16.03	2.66	4.77	4.21
ENSMUSG00000007440	Pcdha10	protocadherin alpha 10 [Source:MGI Symbol;Acc:MGI:1298408]	GO:0007155;; GO:0016020;; GO:0007156;; GO:0005509;; GO:0005887	biological_process;;cellular_component;;biological_process;;molecular_function;;cellular_component	cell adhesion;;membrane;;homophilic cell adhesion via plasma membrane adhesion molecules;;calcium ion binding;;integral component of plasma membrane	K16493	PCDHA	------	------	0	0	0	0	0	0	0.03	0.2	0.02	0	0.04	0.14	0	0	0.04	0	0	0.09
ENSMUSG00000007594	Hapln4	hyaluronan and proteoglycan link protein 4 [Source:MGI Symbol;Acc:MGI:2679531]	GO:0005540;; GO:0007155;; GO:0031012;; GO:0001501;; GO:0007417	molecular_function;;biological_process;;cellular_component;;biological_process;;biological_process	hyaluronic acid binding;;cell adhesion;;extracellular matrix;;skeletal system development;;central nervous system development	------	------	------	------	0.06	0	0	0.03	0.22	0.04	0.36	1.56	0.05	0.14	1.4	1.28	0.16	0.42	0	0.21	0.95	1.45
ENSMUSG00000007613	Tgfbr1	transforming growth factor, beta receptor I [Source:MGI Symbol;Acc:MGI:98728]	GO:0000186;; GO:0032924;; GO:0016324;; GO:0019838;; GO:0016323;; GO:0048185;; GO:0070411;; GO:0060978;; GO:0001525;; GO:0005923;; GO:0005524;; GO:0048179	biological_process;;biological_process;;cellular_component;;molecular_function;;cellular_component;;molecular_function;;molecular_function;;biological_process;;biological_process;;cellular_component;;molecular_function;;cellular_component	activation of MAPKK activity;;activin receptor signaling pathway;;apical plasma membrane;;growth factor binding;;basolateral plasma membrane;;activin binding;;I-SMAD binding;;angiogenesis involved in coronary vascular morphogenesis;;angiogenesis;;bicellular tight junction;;ATP binding;;activin receptor complex	K04674	TGFBR1, ALK5	mmu05200;; mmu05225;; mmu05220;; mmu04390;; mmu04926;; mmu04350;; mmu05226;; mmu04060;; mmu04144;; mmu04371;; mmu04068;; mmu04218;; mmu05212;; mmu05210;; mmu04520;; mmu04933;; mmu04010;; mmu05166;; mmu05161;; mmu04659;; mmu04380;; mmu05142(Chagas disease	Pathways in cancer;;Hepatocellular carcinoma;;Chronic myeloid leukemia;;Hippo signaling pathway;;Relaxin signaling pathway;;TGF-beta signaling pathway;;Gastric cancer;;Cytokine-cytokine receptor interaction;;Endocytosis;;Apelin signaling pathway;;FoxO signaling pathway;;Cellular senescence;;Pancreatic cancer;;Colorectal cancer;;Adherens junction;;AGE-RAGE signaling pathway in diabetic complicatio…	10.75	11.44	17.64	7.97	8.77	4.02	22.54	45.65	21.14	26.1	16.44	12.99	26.89	41.83	20.22	37.13	12.53	17.21
ENSMUSG00000007617	Homer1	homer scaffolding protein 1 [Source:MGI Symbol;Acc:MGI:1347345]	GO:0048148;; GO:0044309;; GO:0030425;; GO:0030424;; GO:0043025;; GO:0045202;; GO:0044325;; GO:0035418;; GO:0030054;; GO:0099186;; GO:0005737;; GO:0045177;; GO:0016020;; GO:0007216;; GO:0051262;; GO:0042802;; GO:0030018;; GO:0043005;; GO:0099524;; GO:1902950;; GO:0098962;; GO:0031802;; GO:0048741;; GO:0035256;; GO:0051592;; GO:0045211;; GO:0014069;; GO:0005886;; GO:0090279;; GO:0003009;; GO:006009…	biological_process;;cellular_component;;cellular_component;;cellular_component;;cellular_component;;cellular_component;;molecular_function;;biological_process;;cellular_component;;molecular_function;;cellular_component;;cellular_component;;cellular_component;;biological_process;;biological_process;;molecular_function;;cellular_component;;cellular_component;;cellular_component;;biological_process;…	behavioral response to cocaine;;neuron spine;;dendrite;;axon;;neuronal cell body;;synapse;;ion channel binding;;protein localization to synapse;;cell junction;;structural constituent of postsynapse;;cytoplasm;;apical part of cell;;membrane;;G-protein coupled glutamate receptor signaling pathway;;protein tetramerization;;identical protein binding;;Z disc;;neuron projection;;postsynaptic cytosol;;r…	K15010	HOMER	mmu04724;; mmu04068	Glutamatergic synapse;;FoxO signaling pathway	5.24	7.77	8.51	2.94	3.21	2.04	9.99	17.22	8.43	12.96	6.49	4.47	15.95	20.06	8.34	16.74	4.45	5.06
ENSMUSG00000007646	Rad51c	RAD51 paralog C [Source:MGI Symbol;Acc:MGI:2150020]	GO:0033063;; GO:0033065;; GO:0007066;; GO:0030054;; GO:0007141;; GO:0005737;; GO:0000722;; GO:0000724;; GO:0005634;; GO:0005739;; GO:0005657;; GO:0048471;; GO:0048476;; GO:0005524;; GO:0006281;; GO:0007283;; GO:0007131;; GO:0006310;; GO:0008094;; GO:0000400;; GO:0043231;; GO:0005829;; GO:0010971;; GO:0008821	cellular_component;;cellular_component;;biological_process;;cellular_component;;biological_process;;cellular_component;;biological_process;;biological_process;;cellular_component;;cellular_component;;cellular_component;;cellular_component;;cellular_component;;molecular_function;;biological_process;;biological_process;;biological_process;;biological_process;;molecular_function;;molecular_function;…	Rad51B-Rad51C-Rad51D-XRCC2 complex;;Rad51C-XRCC3 complex;;female meiosis sister chromatid cohesion;;cell junction;;male meiosis I;;cytoplasm;;telomere maintenance via recombination;;double-strand break repair via homologous recombination;;nucleus;;mitochondrion;;replication fork;;perinuclear region of cytoplasm;;Holliday junction resolvase complex;;ATP binding;;DNA repair;;spermatogenesis;;recipr…	K10870	RAD51L2, RAD51C	mmu03440;; mmu03460	Homologous recombination;;Fanconi anemia pathway	1.41	2.72	3.03	0.47	0.77	0.45	2.08	3.27	3.42	1.97	1.77	1.37	2.48	2.78	3.2	4.08	1.61	0.73
ENSMUSG00000007682	Dio2	deiodinase, iodothyronine, type II [Source:MGI Symbol;Acc:MGI:1338833]	GO:0004800;; GO:0031625;; GO:0120162;; GO:0006590;; GO:0070460;; GO:0042446;; GO:0042403;; GO:0042404;; GO:0009409;; GO:0016021	molecular_function;;molecular_function;;biological_process;;biological_process;;biological_process;;biological_process;;biological_process;;biological_process;;biological_process;;cellular_component	thyroxine 5'-deiodinase activity;;ubiquitin protein ligase binding;;positive regulation of cold-induced thermogenesis;;thyroid hormone generation;;thyroid-stimulating hormone secretion;;hormone biosynthetic process;;thyroid hormone metabolic process;;thyroid hormone catabolic process;;response to cold;;integral component of membrane	K17904	DIO2	mmu04919	Thyroid hormone signaling pathway	0.15	0.67	2.41	0.49	0.58	0.26	2.37	32.2	11.22	9.04	2.97	1.03	3.26	9.47	4.95	18.16	3.83	2.2
ENSMUSG00000007812	Zfp655	zinc finger protein 655 [Source:MGI Symbol;Acc:MGI:1919861]	GO:0005737;; GO:2000134;; GO:0005730;; GO:0005634;; GO:0006355;; GO:0003676	cellular_component;;biological_process;;cellular_component;;cellular_component;;biological_process;;molecular_function	cytoplasm;;negative regulation of G1/S transition of mitotic cell cycle;;nucleolus;;nucleus;;regulation of transcription, DNA-templated;;nucleic acid binding	------	------	------	------	17.3	21.47	27.49	11.18	10.25	5.52	25.13	21.87	23.82	28.77	14.32	11.92	18.97	20.17	19.63	34.73	8.2	13.79
ENSMUSG00000007850	Hnrnph1	heterogeneous nuclear ribonucleoprotein H1 [Source:MGI Symbol;Acc:MGI:1891925]	GO:0005829;; GO:0071013;; GO:0043484;; GO:0005634;; GO:0005654;; GO:0003723;; GO:0098761;; GO:0008380;; GO:0006397	cellular_component;;cellular_component;;biological_process;;cellular_component;;cellular_component;;molecular_function;;biological_process;;biological_process;;biological_process	cytosol;;catalytic step 2 spliceosome;;regulation of RNA splicing;;nucleus;;nucleoplasm;;RNA binding;;cellular response to interleukin-7;;RNA splicing;;mRNA processing	K12898	HNRNPF_H	------	------	251.21	347.31	281.68	69.46	97.89	59.58	170.94	242.03	229.93	248.48	129.74	104.93	631.29	329.6	246.61	332.15	121.78	110.04
ENSMUSG00000008193	Spib	Spi-B transcription factor (Spi-1/PU.1 related) [Source:MGI Symbol;Acc:MGI:892986]	GO:0006355;; GO:0003700;; GO:0005634;; GO:0030154;; GO:0001228;; GO:0030225;; GO:0006357;; GO:0045944;; GO:0005667;; GO:0000981;; GO:0000980	biological_process;;molecular_function;;cellular_component;;biological_process;;molecular_function;;biological_process;;biological_process;;biological_process;;cellular_component;;molecular_function;;molecular_function	regulation of transcription, DNA-templated;;transcription factor activity, sequence-specific DNA binding;;nucleus;;cell differentiation;;transcriptional activator activity, RNA polymerase II transcription regulatory region sequence-specific binding;;macrophage differentiation;;regulation of transcription from RNA polymerase II promoter;;positive regulation of transcription from RNA polymerase II …	K09439	SPIB	------	------	0.02	0.08	0	0.12	0.16	0.06	0.11	1.88	0.26	0.32	1	0.91	0.48	0.12	0.57	0.42	2.79	1.58
ENSMUSG00000008398	Elk3	ELK3, member of ETS oncogene family [Source:MGI Symbol;Acc:MGI:101762]	GO:0043565;; GO:0001227;; GO:0032422;; GO:0003700;; GO:0005634;; GO:0030154;; GO:0001228;; GO:0042060;; GO:0005654;; GO:0006355;; GO:0006357;; GO:0045892;; GO:0005739;; GO:0003677;; GO:0045944;; GO:0000978;; GO:0001525;; GO:0000981	molecular_function;;molecular_function;;molecular_function;;molecular_function;;cellular_component;;biological_process;;molecular_function;;biological_process;;cellular_component;;biological_process;;biological_process;;biological_process;;cellular_component;;molecular_function;;biological_process;;molecular_function;;biological_process;;molecular_function	sequence-specific DNA binding;;transcriptional repressor activity, RNA polymerase II transcription regulatory region sequence-specific binding;;purine-rich negative regulatory element binding;;transcription factor activity, sequence-specific DNA binding;;nucleus;;cell differentiation;;transcriptional activator activity, RNA polymerase II transcription regulatory region sequence-specific binding;;…	------	------	------	------	7.75	11.22	5.67	14.88	16.89	8.35	15.03	46.79	17.93	19.96	50.21	38.48	23.17	33.96	14.59	27.51	43.99	47.34
ENSMUSG00000008601	Rab25	RAB25, member RAS oncogene family [Source:MGI Symbol;Acc:MGI:1858203]	GO:0008284;; GO:0010634;; GO:0031260;; GO:0031143;; GO:0031410;; GO:0006886;; GO:0006887;; GO:0003924;; GO:0060627;; GO:0032482;; GO:0003382;; GO:0031489;; GO:0005768;; GO:0055037;; GO:0031268;; GO:0005525	biological_process;;biological_process;;cellular_component;;cellular_component;;cellular_component;;biological_process;;biological_process;;molecular_function;;biological_process;;biological_process;;biological_process;;molecular_function;;cellular_component;;cellular_component;;biological_process;;molecular_function	positive regulation of cell proliferation;;positive regulation of epithelial cell migration;;pseudopodium membrane;;pseudopodium;;cytoplasmic vesicle;;intracellular protein transport;;exocytosis;;GTPase activity;;regulation of vesicle-mediated transport;;Rab protein signal transduction;;epithelial cell morphogenesis;;myosin V binding;;endosome;;recycling endosome;;pseudopodium organization;;GTP b…	K07906	RAB25	------	------	230.27	154.07	22.4	244.07	191.37	258.64	119.24	54.89	94.02	75.85	143.99	155.25	56.8	54.88	62.51	45.42	157.64	181.73
ENSMUSG00000008999	Bmp7	bone morphogenetic protein 7 [Source:MGI Symbol;Acc:MGI:103302]	GO:0009887;; GO:0005125;; GO:0008083;; GO:0031982;; GO:0070700;; GO:0062023;; GO:0007411;; GO:1905069;; GO:0008201;; GO:0048646;; GO:0005615	biological_process;;molecular_function;;molecular_function;;cellular_component;;molecular_function;;cellular_component;;biological_process;;biological_process;;molecular_function;;biological_process;;cellular_component	animal organ morphogenesis;;cytokine activity;;growth factor activity;;vesicle;;BMP receptor binding;;collagen-containing extracellular matrix;;axon guidance;;allantois development;;heparin binding;;anatomical structure formation involved in morphogenesis;;extracellular space	K16621	BMP7	mmu04390;; mmu04060;; mmu04360;; mmu04350	Hippo signaling pathway;;Cytokine-cytokine receptor interaction;;Axon guidance;;TGF-beta signaling pathway	19.11	13.71	3.78	33.7	32.16	24.92	14.94	4.41	8.57	8.03	16.81	19.04	5.42	3.7	5.36	4.59	18.68	16.02
ENSMUSG00000009047	Gm5965	predicted gene 5965 [Source:MGI Symbol;Acc:MGI:3645197]	GO:0005575;; GO:0008150;; GO:0005829;; GO:0003674	cellular_component;;biological_process;;cellular_component;;molecular_function	cellular_component;;biological_process;;cytosol;;molecular_function	------	------	------	------	761.4	0.35	0.11	1539.94	1529.24	991.05	156.78	108.76	2.29	1.66	5.72	109.43	33.76	0	0.53	0.11	0.06	0.3
ENSMUSG00000009097	Tbx1	T-box 1 [Source:MGI Symbol;Acc:MGI:98493]	GO:0060017;; GO:0043565;; GO:0048703;; GO:0007507;; GO:0003700;; GO:0060037;; GO:0060023;; GO:0048538;; GO:0005634;; GO:0042803	biological_process;;molecular_function;;biological_process;;biological_process;;molecular_function;;biological_process;;biological_process;;biological_process;;cellular_component;;molecular_function	parathyroid gland development;;sequence-specific DNA binding;;embryonic viscerocranium morphogenesis;;heart development;;transcription factor activity, sequence-specific DNA binding;;pharyngeal system development;;soft palate development;;thymus development;;nucleus;;protein homodimerization activity	K10175	TBX1	------	------	4.22	17.11	4.72	28.63	22.55	29.1	6.17	3.77	7.87	6.81	13.94	16.2	2.39	3.03	4.19	5.47	17.71	17.5
ENSMUSG00000009185	Ccl8	chemokine (C-C motif) ligand 8 [Source:MGI Symbol;Acc:MGI:101878]	GO:0002548;; GO:0070098;; GO:0070374;; GO:0030593;; GO:0043547;; GO:0008009;; GO:0071356;; GO:0007186;; GO:0071347;; GO:0071346;; GO:1901741;; GO:0006954;; GO:0045663;; GO:0048245;; GO:0048247;; GO:0048020;; GO:0008201;; GO:0005615	biological_process;;biological_process;;biological_process;;biological_process;;biological_process;;molecular_function;;biological_process;;biological_process;;biological_process;;biological_process;;biological_process;;biological_process;;biological_process;;biological_process;;biological_process;;molecular_function;;molecular_function;;cellular_component	monocyte chemotaxis;;chemokine-mediated signaling pathway;;positive regulation of ERK1 and ERK2 cascade;;neutrophil chemotaxis;;positive regulation of GTPase activity;;chemokine activity;;cellular response to tumor necrosis factor;;G-protein coupled receptor signaling pathway;;cellular response to interleukin-1;;cellular response to interferon-gamma;;positive regulation of myoblast fusion;;inflam…	K16596	CCL8	mmu04062;; mmu04061;; mmu04060	Chemokine signaling pathway;;Viral protein interaction with cytokine and cytokine receptor;;Cytokine-cytokine receptor interaction	113.66	37.2	37.63	170.38	255.81	278.03	813.73	562.72	1813.42	843	920.11	692.3	609.62	259.86	805.49	1444.22	940.91	381.55
ENSMUSG00000009248	Ascl2	achaete-scute family bHLH transcription factor 2 [Source:MGI Symbol;Acc:MGI:96920]	GO:0030154;; GO:0090575;; GO:0070888;; GO:0001666;; GO:0010626;; GO:0005737;; GO:0043565;; GO:0001701;; GO:0000122;; GO:0005634;; GO:0006351;; GO:0030182;; GO:0060708;; GO:0008134;; GO:0035019;; GO:0046983;; GO:0001890;; GO:0001227;; GO:0007423;; GO:0003700;; GO:0006357;; GO:0045944;; GO:0000977;; GO:0000978;; GO:0050767	biological_process;;cellular_component;;molecular_function;;biological_process;;biological_process;;cellular_component;;molecular_function;;biological_process;;biological_process;;cellular_component;;biological_process;;biological_process;;biological_process;;molecular_function;;biological_process;;molecular_function;;biological_process;;molecular_function;;biological_process;;molecular_function;…	cell differentiation;;RNA polymerase II transcription factor complex;;E-box binding;;response to hypoxia;;negative regulation of Schwann cell proliferation;;cytoplasm;;sequence-specific DNA binding;;in utero embryonic development;;negative regulation of transcription from RNA polymerase II promoter;;nucleus;;transcription, DNA-templated;;neuron differentiation;;spongiotrophoblast differentiation;…	K09067	ASCL	------	------	2.35	1.12	0.49	2.23	4	2.58	0.62	0.36	0.54	0.73	1.39	0.9	0.5	0	0.31	0.31	1.2	2
ENSMUSG00000009292	Trpm2	transient receptor potential cation channel, subfamily M, member 2 [Source:MGI Symbol;Acc:MGI:1351901]	GO:0032024;; GO:2000249;; GO:0005261;; GO:0051289;; GO:0071577;; GO:0001659;; GO:0006828;; GO:0014074;; GO:0015278;; GO:0043204;; GO:0071415;; GO:0051209;; GO:0035584;; GO:0005509;; GO:0043005;; GO:0097028;; GO:1903223;; GO:0097553;; GO:0098703;; GO:0005272;; GO:0033194;; GO:0070301;; GO:0071277;; GO:0030659;; GO:0044849;; GO:0005887;; GO:0005886;; GO:0009408;; GO:0051489;; GO:0072571;; GO:007150…	biological_process;;biological_process;;molecular_function;;biological_process;;biological_process;;biological_process;;biological_process;;biological_process;;molecular_function;;cellular_component;;biological_process;;biological_process;;biological_process;;molecular_function;;cellular_component;;biological_process;;biological_process;;biological_process;;biological_process;;molecular_function;…	positive regulation of insulin secretion;;regulation of actin cytoskeleton reorganization;;cation channel activity;;protein homotetramerization;;zinc II ion transmembrane transport;;temperature homeostasis;;manganese ion transport;;response to purine-containing compound;;calcium-release channel activity;;perikaryon;;cellular response to purine-containing compound;;release of sequestered calcium i…	K04977	TRPM2	mmu04621;; mmu04921	NOD-like receptor signaling pathway;;Oxytocin signaling pathway	0.17	0.35	0.22	0.52	0.1	0.41	1.49	7.45	1.39	1.29	6.61	3.8	1.62	2.92	0.63	3.33	4.97	4.07
ENSMUSG00000009376	Met	met proto-oncogene [Source:MGI Symbol;Acc:MGI:96969]	GO:0070495;; GO:0031116;; GO:0051497;; GO:0016021;; GO:0009925;; GO:1905098;; GO:0004714;; GO:0048754;; GO:0035024;; GO:2001028;; GO:0019903;; GO:0045944;; GO:0061436;; GO:0005524;; GO:0007169;; GO:0050918;; GO:0001886;; GO:0017154;; GO:0042802;; GO:1901299	biological_process;;biological_process;;biological_process;;cellular_component;;cellular_component;;biological_process;;molecular_function;;biological_process;;biological_process;;biological_process;;molecular_function;;biological_process;;biological_process;;molecular_function;;biological_process;;biological_process;;biological_process;;molecular_function;;molecular_function;;biological_process	negative regulation of thrombin-activated receptor signaling pathway;;positive regulation of microtubule polymerization;;negative regulation of stress fiber assembly;;integral component of membrane;;basal plasma membrane;;negative regulation of guanyl-nucleotide exchange factor activity;;transmembrane receptor protein tyrosine kinase activity;;branching morphogenesis of an epithelial tube;;negati…	K05099	MET, HGFR	mmu05200;; mmu05202;; mmu04510;; mmu05205;; mmu05206;; mmu04020;; mmu05226;; mmu04360;; mmu05230;; mmu05218;; mmu05211;; mmu04520;; mmu05223;; mmu04010;; mmu04014;; mmu04015;; mmu05144;; mmu04151;; mmu05100;; mmu05225;; mmu01521	Pathways in cancer;;Transcriptional misregulation in cancer;;Focal adhesion;;Proteoglycans in cancer;;MicroRNAs in cancer;;Calcium signaling pathway;;Gastric cancer;;Axon guidance;;Central carbon metabolism in cancer;;Melanoma;;Renal cell carcinoma;;Adherens junction;;Non-small cell lung cancer;;MAPK signaling pathway;;Ras signaling pathway;;Rap1 signaling pathway;;Malaria;;PI3K-Akt signaling pat…	4.26	5.27	13.35	3.73	4.06	1.75	8.49	16.84	12.14	10	6.4	4.71	13.22	18.81	12.7	12.79	5.88	6.76
ENSMUSG00000009470	Tnpo1	transportin 1 [Source:MGI Symbol;Acc:MGI:2681523]	GO:0005737;; GO:0034399;; GO:0008139;; GO:0006610;; GO:0006606;; GO:0006607;; GO:0031965;; GO:0008536	cellular_component;;cellular_component;;molecular_function;;biological_process;;biological_process;;biological_process;;cellular_component;;molecular_function	cytoplasm;;nuclear periphery;;nuclear localization sequence binding;;ribosomal protein import into nucleus;;protein import into nucleus;;NLS-bearing protein import into nucleus;;nuclear membrane;;Ran GTPase binding	K18752	TNPO1, IPO2, KPNB2	mmu03013	RNA transport	21.67	23.74	31.17	16.07	14.63	5.93	43.53	53.07	37.22	48.92	28.93	23.06	44.14	64.26	35.29	69.36	23.87	29.99
ENSMUSG00000009575	Cbx5	chromobox 5 [Source:MGI Symbol;Acc:MGI:109372]	GO:0035064;; GO:0044877;; GO:0000784;; GO:0090734;; GO:0070491;; GO:0016605;; GO:0000122;; GO:0005634;; GO:0005654;; GO:0043021;; GO:0042826;; GO:0042802;; GO:0042803;; GO:0017053;; GO:0005721;; GO:0000118;; GO:0045892;; GO:0000776;; GO:0005720;; GO:0000792;; GO:0030674;; GO:0032991;; GO:0005730;; GO:1990904;; GO:0035097;; GO:0010369;; GO:0006974;; GO:0003682	molecular_function;;molecular_function;;cellular_component;;cellular_component;;molecular_function;;cellular_component;;biological_process;;cellular_component;;cellular_component;;molecular_function;;molecular_function;;molecular_function;;molecular_function;;cellular_component;;cellular_component;;cellular_component;;biological_process;;cellular_component;;cellular_component;;cellular_component;…	methylated histone binding;;macromolecular complex binding;;nuclear chromosome, telomeric region;;site of DNA damage;;repressing transcription factor binding;;PML body;;negative regulation of transcription from RNA polymerase II promoter;;nucleus;;nucleoplasm;;ribonucleoprotein complex binding;;histone deacetylase binding;;identical protein binding;;protein homodimerization activity;;transcriptio…	------	------	------	------	12.32	16.42	23.05	8.66	8.17	3.43	23.8	27.3	24.46	26.55	17.18	13.65	25.17	25.98	26.4	54.55	10.88	13.04
ENSMUSG00000009585	Apobec3	apolipoprotein B mRNA editing enzyme, catalytic polypeptide 3 [Source:MGI Symbol;Acc:MGI:1933111]	GO:0005737;; GO:0080111;; GO:1903900;; GO:0051607;; GO:0045071;; GO:0045087;; GO:0016554;; GO:0050688;; GO:0010529;; GO:0004126;; GO:0002244;; GO:0008270;; GO:0003723;; GO:0005634;; GO:0047844	cellular_component;;biological_process;;biological_process;;biological_process;;biological_process;;biological_process;;biological_process;;biological_process;;biological_process;;molecular_function;;biological_process;;molecular_function;;molecular_function;;cellular_component;;molecular_function	cytoplasm;;DNA demethylation;;regulation of viral life cycle;;defense response to virus;;negative regulation of viral genome replication;;innate immune response;;cytidine to uridine editing;;regulation of defense response to virus;;negative regulation of transposition;;cytidine deaminase activity;;hematopoietic progenitor cell differentiation;;zinc ion binding;;RNA binding;;nucleus;;deoxycytidine…	K18750	APOBEC3	mmu05170	Human immunodeficiency virus 1 infection	4.54	4.93	2.22	4.6	7.77	3.06	11.62	41.95	15.55	15.09	19.9	13.34	15.31	8.03	13.76	24.62	28.32	23.08
ENSMUSG00000009640	Dmap1	DNA methyltransferase 1-associated protein 1 [Source:MGI Symbol;Acc:MGI:1913483]	GO:0005737;; GO:0000122;; GO:0005829;; GO:0006338;; GO:0006281;; GO:0043968;; GO:0043967;; GO:0003714;; GO:0005654;; GO:0045471;; GO:0005657;; GO:0045892;; GO:0035267;; GO:0001103;; GO:0042307;; GO:0005634;; GO:0040008	cellular_component;;biological_process;;cellular_component;;biological_process;;biological_process;;biological_process;;biological_process;;molecular_function;;cellular_component;;biological_process;;cellular_component;;biological_process;;cellular_component;;molecular_function;;biological_process;;cellular_component;;biological_process	cytoplasm;;negative regulation of transcription from RNA polymerase II promoter;;cytosol;;chromatin remodeling;;DNA repair;;histone H2A acetylation;;histone H4 acetylation;;transcription corepressor activity;;nucleoplasm;;response to ethanol;;replication fork;;negative regulation of transcription, DNA-templated;;NuA4 histone acetyltransferase complex;;RNA polymerase II repressing transcription fa…	K11324	DMAP1, SWC4, EAF2	------	------	12.99	14.5	1.79	15.75	11.15	16.74	10.26	8.8	9.51	6.49	10.14	12.38	4.35	3.55	5.87	4.12	12.69	11.47
ENSMUSG00000009900	Wnt3a	wingless-type MMTV integration site family, member 3A [Source:MGI Symbol;Acc:MGI:98956]	GO:0009887;; GO:0009952;; GO:0048018;; GO:0009986;; GO:0005788;; GO:0039706;; GO:0005109;; GO:0005576;; GO:0090245;; GO:0019904;; GO:0007411;; GO:0005615	biological_process;;biological_process;;molecular_function;;cellular_component;;cellular_component;;molecular_function;;molecular_function;;cellular_component;;biological_process;;molecular_function;;biological_process;;cellular_component	animal organ morphogenesis;;anterior/posterior pattern specification;;receptor agonist activity;;cell surface;;endoplasmic reticulum lumen;;co-receptor binding;;frizzled binding;;extracellular region;;axis elongation involved in somitogenesis;;protein domain specific binding;;axon guidance;;extracellular space	K00312	WNT3	mmu05165;; mmu04916;; mmu04550;; mmu05200;; mmu05224;; mmu05225;; mmu05217;; mmu05205;; mmu05206;; mmu04310;; mmu04150;; mmu04934;; mmu04390;; mmu05226;; mmu05010	Human papillomavirus infection;;Melanogenesis;;Signaling pathways regulating pluripotency of stem cells;;Pathways in cancer;;Breast cancer;;Hepatocellular carcinoma;;Basal cell carcinoma;;Proteoglycans in cancer;;MicroRNAs in cancer;;Wnt signaling pathway;;mTOR signaling pathway;;Cushing syndrome;;Hippo signaling pathway;;Gastric cancer;;Alzheimer disease	3.01	1.79	0.53	4.79	3.21	3.35	2.05	0.88	0.93	1.77	2.53	3.16	0.98	1.34	0.09	0.8	2.38	2.5
ENSMUSG00000010054	Tusc2	tumor suppressor 2, mitochondrial calcium regulator [Source:MGI Symbol;Acc:MGI:1931086]	GO:0070945;; GO:0032618;; GO:0006909;; GO:0051881;; GO:0052567;; GO:0048469;; GO:0005739;; GO:2000377;; GO:0032700;; GO:0071609(biological_process:chemokine ;; GO:0006954;; GO:0050829;; GO:0032733;; GO:0001779	biological_process;;biological_process;;biological_process;;biological_process;;biological_process;;biological_process;;cellular_component;;biological_process;;biological_process;;-;;biological_process;;biological_process;;biological_process;;biological_process	neutrophil mediated killing of gram-negative bacterium;;interleukin-15 production;;phagocytosis;;regulation of mitochondrial membrane potential;;response to defense-related host reactive oxygen species production;;cell maturation;;mitochondrion;;regulation of reactive oxygen species metabolic process;;negative regulation of interleukin-17 production;;-C motif) ligand 5 production;;inflammatory re…	------	------	------	------	21.2	20.55	5.61	24.29	21.43	20.68	14.47	13.15	13.12	9.66	16.58	17.95	6.81	7.65	9.69	8.72	18.31	16.04
ENSMUSG00000010080	Epn3	epsin 3 [Source:MGI Symbol;Acc:MGI:1919139]	GO:0019897;; GO:0005938;; GO:0043231;; GO:0005634;; GO:0008289;; GO:0005654;; GO:1990175;; GO:0005905;; GO:0048471;; GO:0030136	cellular_component;;cellular_component;;cellular_component;;cellular_component;;molecular_function;;cellular_component;;molecular_function;;cellular_component;;cellular_component;;cellular_component	extrinsic component of plasma membrane;;cell cortex;;intracellular membrane-bounded organelle;;nucleus;;lipid binding;;nucleoplasm;;EH domain binding;;clathrin-coated pit;;perinuclear region of cytoplasm;;clathrin-coated vesicle	K12471	EPN	mmu04144	Endocytosis	28.15	16.58	5.93	46.91	50.66	40.51	13.28	4.79	10.35	10.05	41.79	34.8	8.16	18.88	7	6.21	38.11	34.38
ENSMUSG00000010095	Slc3a2	solute carrier family 3 (activators of dibasic and neutral amino acid transport), member 2 [Source:MGI Symbol;Acc:MGI:96955]	GO:0042470;; GO:0016021;; GO:0005975;; GO:0016324;; GO:0009986;; GO:0015804;; GO:0003824;; GO:0003725;; GO:0043330;; GO:0005886;; GO:0045202;; GO:0015175;; GO:0005634;; GO:1903801;; GO:0005829;; GO:0015827	cellular_component;;cellular_component;;biological_process;;cellular_component;;cellular_component;;biological_process;;molecular_function;;molecular_function;;biological_process;;cellular_component;;cellular_component;;molecular_function;;cellular_component;;biological_process;;cellular_component;;biological_process	melanosome;;integral component of membrane;;carbohydrate metabolic process;;apical plasma membrane;;cell surface;;neutral amino acid transport;;catalytic activity;;double-stranded RNA binding;;response to exogenous dsRNA;;plasma membrane;;synapse;;neutral amino acid transmembrane transporter activity;;nucleus;;L-leucine import into cell;;cytosol;;tryptophan transport	K06519	SLC3A2, MDU1, CD98	mmu04216;; mmu04150;; mmu04974	Ferroptosis;;mTOR signaling pathway;;Protein digestion and absorption	92.04	127.58	80.42	200.17	162.59	180.05	153.41	167.65	110.24	138.51	151.78	154.06	78.84	178.33	118.51	132.33	161.42	152.1
ENSMUSG00000010175	Prox1	prospero homeobox 1 [Source:MGI Symbol;Acc:MGI:97772]	GO:0048845;; GO:0030324;; GO:0055010;; GO:0030240;; GO:0001822;; GO:0060421;; GO:2000979;; GO:0003677;; GO:0002089;; GO:0045446;; GO:0046619;; GO:0005737;; GO:0043565;; GO:0021707;; GO:0001945;; GO:0000122;; GO:0010468;; GO:0005634;; GO:0001709;; GO:0048839;; GO:0001946;; GO:0060836;; GO:0045893;; GO:0045944;; GO:0070365;; GO:0000981;; GO:0008284;; GO:0008285;; GO:0060059;; GO:0070309;; GO:000762…	biological_process;;biological_process;;biological_process;;biological_process;;biological_process;;biological_process;;biological_process;;molecular_function;;biological_process;;biological_process;;biological_process;;cellular_component;;molecular_function;;biological_process;;biological_process;;biological_process;;biological_process;;cellular_component;;biological_process;;biological_process;…	venous blood vessel morphogenesis;;lung development;;ventricular cardiac muscle tissue morphogenesis;;skeletal muscle thin filament assembly;;kidney development;;positive regulation of heart growth;;positive regulation of forebrain neuron differentiation;;DNA binding;;lens morphogenesis in camera-type eye;;endothelial cell differentiation;;optic placode formation involved in camera-type eye forma…	K20211	PROX1	------	------	0.57	1.36	0.79	0.74	0.81	0.2	1.5	3.67	3.32	3.44	1.76	2.25	2.81	1.41	2.32	3.34	1.69	2.08
ENSMUSG00000010529	Gm266	predicted gene 266 [Source:MGI Symbol;Acc:MGI:2685112]	GO:0030336;; GO:0003924;; GO:0019003;; GO:0032486;; GO:0005886;; GO:0005525	biological_process;;molecular_function;;molecular_function;;biological_process;;cellular_component;;molecular_function	negative regulation of cell migration;;GTPase activity;;GDP binding;;Rap protein signal transduction;;plasma membrane;;GTP binding	------	------	------	------	0.2	0.34	0.51	7.86	5.92	8.06	2.18	0.37	0.51	1.53	3.49	5.01	0.84	0.45	0.38	0.94	3.64	3.22
ENSMUSG00000010660	Plcd1	phospholipase C, delta 1 [Source:MGI Symbol;Acc:MGI:97614]	GO:0016020;; GO:0032794;; GO:0060716;; GO:0032962;; GO:0035556;; GO:0001525;; GO:0005737;; GO:0010701;; GO:0005634;; GO:0005543;; GO:0005544;; GO:0005546;; GO:0016042;; GO:0005509;; GO:0007186;; GO:0042127;; GO:0070300;; GO:0031966;; GO:0051592;; GO:1901981;; GO:0032959;; GO:0043434;; GO:0004435;; GO:1900274;; GO:0051480;; GO:0051482;; GO:0045121;; GO:0004629;; GO:0070679;; GO:0005829	cellular_component;;molecular_function;;biological_process;;biological_process;;biological_process;;biological_process;;cellular_component;;biological_process;;cellular_component;;molecular_function;;molecular_function;;molecular_function;;biological_process;;molecular_function;;biological_process;;biological_process;;molecular_function;;cellular_component;;biological_process;;molecular_function;…	membrane;;GTPase activating protein binding;;labyrinthine layer blood vessel development;;positive regulation of inositol trisphosphate biosynthetic process;;intracellular signal transduction;;angiogenesis;;cytoplasm;;positive regulation of norepinephrine secretion;;nucleus;;phospholipid binding;;calcium-dependent phospholipid binding;;phosphatidylinositol-4,5-bisphosphate binding;;lipid cataboli…	K05857	PLCD	mmu04070;; mmu00562;; mmu04933;; mmu04919;; mmu04020	Phosphatidylinositol signaling system;;Inositol phosphate metabolism;;AGE-RAGE signaling pathway in diabetic complications;;Thyroid hormone signaling pathway;;Calcium signaling pathway	46.61	26.71	2.44	46.84	40.21	38.43	16.41	12.35	10.97	9.53	34.05	30.24	10.5	10.01	7.86	5.95	37.78	38.51
ENSMUSG00000010751	Tnfrsf22	tumor necrosis factor receptor superfamily, member 22 [Source:MGI Symbol;Acc:MGI:1930270]	GO:1902042;; GO:0009897;; GO:0016021;; GO:0045569;; GO:0005576	biological_process;;cellular_component;;cellular_component;;molecular_function;;cellular_component	negative regulation of extrinsic apoptotic signaling pathway via death domain receptors;;external side of plasma membrane;;integral component of membrane;;TRAIL binding;;extracellular region	K05158	TNFRSF22	------	------	3.38	5.15	2.24	2.88	3.92	1.91	2.94	6.18	4.7	4.69	7.59	4.52	2.92	6.96	4.48	4.42	6.67	6.3
ENSMUSG00000010830	Kdelr3	KDEL (Lys-Asp-Glu-Leu) endoplasmic reticulum protein retention receptor 3 [Source:MGI Symbol;Acc:MGI:2145953]	GO:0005794;; GO:0006890;; GO:0006888;; GO:0005783;; GO:0030663;; GO:0005801;; GO:0016021;; GO:0005046;; GO:0006621;; GO:0005789;; GO:0015031;; GO:0000139	cellular_component;;biological_process;;biological_process;;cellular_component;;cellular_component;;cellular_component;;cellular_component;;molecular_function;;biological_process;;cellular_component;;biological_process;;cellular_component	Golgi apparatus;;retrograde vesicle-mediated transport, Golgi to ER;;ER to Golgi vesicle-mediated transport;;endoplasmic reticulum;;COPI-coated vesicle membrane;;cis-Golgi network;;integral component of membrane;;KDEL sequence binding;;protein retention in ER lumen;;endoplasmic reticulum membrane;;protein transport;;Golgi membrane	K10949	KDELR	------	------	11.78	10.71	3.82	19.01	17.82	15.88	28.68	105.43	33.2	30.64	70.64	61.82	27.69	46.82	15.85	40.23	50.89	81.4
ENSMUSG00000011008	Mcoln2	mucolipin 2 [Source:MGI Symbol;Acc:MGI:1915529]	GO:2000343(biological_process:positive regulation of chemokine ;; GO:0072345;; GO:0055037;; GO:0016021;; GO:0055038;; GO:0045087;; GO:1990266;; GO:0071651(biological_process:positive regulation of chemokine ;; GO:0071639;; GO:0051259;; GO:0002250;; GO:0005764;; GO:1905517;; GO:0032722;; GO:0071642;; GO:0035926(biological_process:chemokine	-;;molecular_function;;cellular_component;;cellular_component;;cellular_component;;biological_process;;biological_process;;-;;biological_process;;biological_process;;biological_process;;cellular_component;;biological_process;;biological_process;;biological_process;;-	-X-C motif) ligand 2 production;;NAADP-sensitive calcium-release channel activity;;recycling endosome;;integral component of membrane;;recycling endosome membrane;;innate immune response;;neutrophil migration;;-C motif) ligand 5 production;;positive regulation of monocyte chemotactic protein-1 production;;protein oligomerization;;adaptive immune response;;lysosome;;macrophage migration;;positive …	K04993	MCOLN2, TRPML2	mmu04020	Calcium signaling pathway	0.95	1.84	1.58	1.28	3.57	2.17	3.99	7.95	9.29	6.05	5.28	3.09	3.91	8.87	10.83	22.79	7.9	5.09
ENSMUSG00000011256	Adam19	a disintegrin and metallopeptidase domain 19 (meltrin beta) [Source:MGI Symbol;Acc:MGI:105377]	GO:0007507;; GO:0004222;; GO:0062023;; GO:0005794;; GO:2000049;; GO:0016021;; GO:0017124;; GO:0010628;; GO:0006509;; GO:0046872;; GO:0005634;; GO:0001890	biological_process;;molecular_function;;cellular_component;;cellular_component;;biological_process;;cellular_component;;molecular_function;;biological_process;;biological_process;;molecular_function;;cellular_component;;biological_process	heart development;;metalloendopeptidase activity;;collagen-containing extracellular matrix;;Golgi apparatus;;positive regulation of cell-cell adhesion mediated by cadherin;;integral component of membrane;;SH3 domain binding;;positive regulation of gene expression;;membrane protein ectodomain proteolysis;;metal ion binding;;nucleus;;placenta development	------	------	------	------	3.08	3.67	2.31	4.71	4.59	2.1	4.48	17.89	9.51	7.61	16.12	13.96	6.83	9.2	6.23	13.64	14.23	16.29
ENSMUSG00000011267	Zfp296	zinc finger protein 296 [Source:MGI Symbol;Acc:MGI:1926956]	GO:0043565;; GO:0000122;; GO:0003700;; GO:0008134;; GO:0006355;; GO:0007283;; GO:0045944;; GO:0046872;; GO:0005634	molecular_function;;biological_process;;molecular_function;;molecular_function;;biological_process;;biological_process;;biological_process;;molecular_function;;cellular_component	sequence-specific DNA binding;;negative regulation of transcription from RNA polymerase II promoter;;transcription factor activity, sequence-specific DNA binding;;transcription factor binding;;regulation of transcription, DNA-templated;;spermatogenesis;;positive regulation of transcription from RNA polymerase II promoter;;metal ion binding;;nucleus	------	------	------	------	5.72	3.61	0.42	8.01	7.66	7.72	3.63	1.94	1.12	2.11	5.13	6	0.34	1.57	0.72	0.93	5.6	7.5
ENSMUSG00000011305	Plin5	perilipin 5 [Source:MGI Symbol;Acc:MGI:1914218]	GO:0060192;; GO:0060193;; GO:2000378;; GO:0034389;; GO:0005811;; GO:0006629;; GO:0031999;; GO:0005829;; GO:0010897;; GO:0050995;; GO:0005737;; GO:0005739;; GO:0010890;; GO:0035473;; GO:0010884;; GO:0010867;; GO:0019915;; GO:0051646;; GO:0032000;; GO:0042802;; GO:0035359	biological_process;;biological_process;;biological_process;;biological_process;;cellular_component;;biological_process;;biological_process;;cellular_component;;biological_process;;biological_process;;cellular_component;;cellular_component;;biological_process;;molecular_function;;biological_process;;biological_process;;biological_process;;biological_process;;biological_process;;molecular_function;…	negative regulation of lipase activity;;positive regulation of lipase activity;;negative regulation of reactive oxygen species metabolic process;;lipid particle organization;;lipid particle;;lipid metabolic process;;negative regulation of fatty acid beta-oxidation;;cytosol;;negative regulation of triglyceride catabolic process;;negative regulation of lipid catabolic process;;cytoplasm;;mitochondr…	K20255	PLIN5	mmu03320	PPAR signaling pathway	0.84	1.21	0.07	1.22	0.57	0.89	0.4	0.08	0.07	0.1	0.26	0.3	0	0	0.07	0.07	0.21	0.23
ENSMUSG00000011427	Zfp790	zinc finger protein 790 [Source:MGI Symbol;Acc:MGI:1923431]	GO:0006355;; GO:0005634;; GO:0046872;; GO:0003676	biological_process;;cellular_component;;molecular_function;;molecular_function	regulation of transcription, DNA-templated;;nucleus;;metal ion binding;;nucleic acid binding	K09228	KRAB	mmu05168	Herpes simplex virus 1 infection	5.41	6.73	6.28	2.84	3.12	1.32	7.04	9.17	6.8	8.85	4.18	4.27	5.85	6.3	6.21	9.34	4.34	5.05
ENSMUSG00000011632	Pinlyp	phospholipase A2 inhibitor and LY6/PLAUR domain containing [Source:MGI Symbol;Acc:MGI:3615324]	GO:0005576;; GO:0004859	cellular_component;;molecular_function	extracellular region;;phospholipase inhibitor activity	------	------	------	------	92.55	73.77	2.83	377.9	213.51	378.98	117.32	24.74	41.37	107.63	138.91	184.06	12.87	7.43	18.53	15.49	71.43	89
ENSMUSG00000011884	Gltp	glycolipid transfer protein [Source:MGI Symbol;Acc:MGI:1929253]	GO:1902388;; GO:1902387;; GO:0008289;; GO:0120013;; GO:0120009;; GO:0051861;; GO:0005829;; GO:0042802;; GO:0035627	molecular_function;;molecular_function;;molecular_function;;molecular_function;;biological_process;;molecular_function;;cellular_component;;molecular_function;;biological_process	ceramide 1-phosphate transporter activity;;ceramide 1-phosphate binding;;lipid binding;;lipid transfer activity;;intermembrane lipid transfer;;glycolipid binding;;cytosol;;identical protein binding;;ceramide transport	------	------	------	------	697.02	411.72	94.08	660.26	769.75	576.14	200.28	102.98	243.98	140.37	470.47	443.7	120.41	96.39	145.27	115.22	450.63	480.16
ENSMUSG00000011960	Ccnt1	cyclin T1 [Source:MGI Symbol;Acc:MGI:1328363]	GO:0044212;; GO:0061575;; GO:0070063;; GO:0016538;; GO:1900364;; GO:0008134;; GO:0005654;; GO:0006468;; GO:0032786;; GO:0019901;; GO:0097322;; GO:0006357;; GO:0045944;; GO:0051301;; GO:0003677;; GO:0008024;; GO:0003682;; GO:0017069;; GO:0005634;; GO:0007049;; GO:0006351	molecular_function;;molecular_function;;molecular_function;;molecular_function;;biological_process;;molecular_function;;cellular_component;;biological_process;;biological_process;;molecular_function;;molecular_function;;biological_process;;biological_process;;biological_process;;molecular_function;;cellular_component;;molecular_function;;molecular_function;;cellular_component;;biological_process;…	transcription regulatory region DNA binding;;cyclin-dependent protein serine/threonine kinase activator activity;;RNA polymerase binding;;cyclin-dependent protein serine/threonine kinase regulator activity;;negative regulation of mRNA polyadenylation;;transcription factor binding;;nucleoplasm;;protein phosphorylation;;positive regulation of DNA-templated transcription, elongation;;protein kinase …	K15188	CCNT	mmu05202	Transcriptional misregulation in cancer	13.53	17.21	15.89	9.23	7.34	6.73	13.34	17.09	15.2	18.1	10.6	7.37	20.53	22.77	13.46	24.3	8.22	9.28
ENSMUSG00000012123	Crybg2	crystallin beta-gamma domain containing 2 [Source:MGI Symbol;Acc:MGI:1334463]	GO:0005575;; GO:0003674;; GO:0001654;; GO:0008150;; GO:0030246	cellular_component;;molecular_function;;biological_process;;biological_process;;molecular_function	cellular_component;;molecular_function;;eye development;;biological_process;;carbohydrate binding	------	------	------	------	31.74	24.44	5.31	40.22	29.62	26.74	13.52	2.87	11.52	6.05	32.76	40.12	4.08	2	2.7	3.15	13.55	21.9
ENSMUSG00000012422	Tmem167	transmembrane protein 167 [Source:MGI Symbol;Acc:MGI:1913324]	GO:0009306;; GO:0016021;; GO:0046907;; GO:0000139	biological_process;;cellular_component;;biological_process;;cellular_component	protein secretion;;integral component of membrane;;intracellular transport;;Golgi membrane	------	------	------	------	10.8	12.79	20.24	5.32	5.53	4.34	14.93	19.42	16.34	18.55	7.73	6.76	21.24	16.39	14.44	22.76	5.68	7.68
ENSMUSG00000012443	Kif11	kinesin family member 11 [Source:MGI Symbol;Acc:MGI:1098231]	GO:0090307;; GO:0016887;; GO:0005871;; GO:0005874;; GO:0051225;; GO:0051301;; GO:0007100;; GO:0072686;; GO:0005634;; GO:0000922;; GO:0005876;; GO:0003777;; GO:0008017;; GO:0019901;; GO:0007051;; GO:0005819;; GO:0046602;; GO:0008574;; GO:0032991;; GO:0005829;; GO:0007018;; GO:0005524	biological_process;;molecular_function;;cellular_component;;cellular_component;;biological_process;;biological_process;;biological_process;;cellular_component;;cellular_component;;cellular_component;;cellular_component;;molecular_function;;molecular_function;;molecular_function;;biological_process;;cellular_component;;biological_process;;molecular_function;;cellular_component;;cellular_component;…	mitotic spindle assembly;;ATPase activity;;kinesin complex;;microtubule;;spindle assembly;;cell division;;mitotic centrosome separation;;mitotic spindle;;nucleus;;spindle pole;;spindle microtubule;;microtubule motor activity;;microtubule binding;;protein kinase binding;;spindle organization;;spindle;;regulation of mitotic centrosome separation;;ATP-dependent microtubule motor activity, plus-end-d…	K10398	KIF11, EG5	------	------	6.91	11.95	17.42	5.35	6.17	3.48	20.11	19.42	18.94	25.7	10.02	7.3	24.25	27.05	22.33	36	7.48	8.94
ENSMUSG00000012519	Mlkl	mixed lineage kinase domain-like [Source:MGI Symbol;Acc:MGI:1921818]	GO:0005737;; GO:0007257;; GO:0070266;; GO:0070207;; GO:0000165;; GO:0019901;; GO:0004674;; GO:0004706;; GO:0044877;; GO:0005524;; GO:0007166;; GO:0005886;; GO:0042802	cellular_component;;biological_process;;biological_process;;biological_process;;biological_process;;molecular_function;;molecular_function;;molecular_function;;molecular_function;;molecular_function;;biological_process;;cellular_component;;molecular_function	cytoplasm;;activation of JUN kinase activity;;necroptotic process;;protein homotrimerization;;MAPK cascade;;protein kinase binding;;protein serine/threonine kinase activity;;JUN kinase kinase kinase activity;;macromolecular complex binding;;ATP binding;;cell surface receptor signaling pathway;;plasma membrane;;identical protein binding	K08849	MLKL	mmu04217;; mmu05132;; mmu04668	Necroptosis;;Salmonella infection;;TNF signaling pathway	3.11	3.98	3.01	2.42	4.36	2.08	6.27	15.32	7.47	8.3	11.94	7.5	10.25	19.06	8.81	13.61	12.48	13.94
ENSMUSG00000012640	Zfp715	zinc finger protein 715 [Source:MGI Symbol;Acc:MGI:1917180]	GO:0001227;; GO:0000122;; GO:0005829;; GO:0001228;; GO:0005654;; GO:0045944;; GO:0000977;; GO:0046872;; GO:0045111	molecular_function;;biological_process;;cellular_component;;molecular_function;;cellular_component;;biological_process;;molecular_function;;molecular_function;;cellular_component	transcriptional repressor activity, RNA polymerase II transcription regulatory region sequence-specific binding;;negative regulation of transcription from RNA polymerase II promoter;;cytosol;;transcriptional activator activity, RNA polymerase II transcription regulatory region sequence-specific binding;;nucleoplasm;;positive regulation of transcription from RNA polymerase II promoter;;RNA polymer…	K09228	KRAB	mmu05168	Herpes simplex virus 1 infection	12.56	11.35	14.41	4.31	3.74	1.57	9.13	13.53	12.15	13.61	7.68	5.38	11.07	11.5	10.26	17.09	5.64	6.92
ENSMUSG00000012705	Retn	resistin [Source:MGI Symbol;Acc:MGI:1888506]	GO:0005179;; GO:0010714;; GO:0005615;; GO:0048661;; GO:0014911;; GO:0005634;; GO:2000252;; GO:0050806;; GO:0032868;; GO:0005576;; GO:2000872;; GO:0045444	molecular_function;;biological_process;;cellular_component;;biological_process;;biological_process;;cellular_component;;biological_process;;biological_process;;biological_process;;cellular_component;;biological_process;;biological_process	hormone activity;;positive regulation of collagen metabolic process;;extracellular space;;positive regulation of smooth muscle cell proliferation;;positive regulation of smooth muscle cell migration;;nucleus;;negative regulation of feeding behavior;;positive regulation of synaptic transmission;;response to insulin;;extracellular region;;positive regulation of progesterone secretion;;fat cell diff…	K13438	RETN	------	------	27.59	5.16	2.49	55.77	94.19	104.26	39.54	6.79	10.76	5.06	42.14	51.69	23.08	1.71	12.3	4.63	26.79	14.95
ENSMUSG00000012777	Acp4	acid phosphatase 4 [Source:MGI Symbol;Acc:MGI:3644563]	GO:0016021;; GO:0120154;; GO:0042476;; GO:1990264;; GO:0004725;; GO:0030971;; GO:0045211;; GO:0010977;; GO:0010955;; GO:0048168;; GO:0003993	cellular_component;;biological_process;;biological_process;;biological_process;;molecular_function;;molecular_function;;cellular_component;;biological_process;;biological_process;;biological_process;;molecular_function	integral component of membrane;;negative regulation of ERBB4 signaling pathway;;odontogenesis;;peptidyl-tyrosine dephosphorylation involved in inactivation of protein kinase activity;;protein tyrosine phosphatase activity;;receptor tyrosine kinase binding;;postsynaptic membrane;;negative regulation of neuron projection development;;negative regulation of protein processing;;regulation of neuronal…	K19284	ACPT	------	------	0.07	0	0	0.47	0.58	0.28	0.05	0	0	0	0.04	0.26	0	0	0	0	0	0
ENSMUSG00000013415	Igf2bp1	insulin-like growth factor 2 mRNA binding protein 1 [Source:MGI Symbol;Acc:MGI:1890357]	GO:0030426;; GO:0030425;; GO:0030175;; GO:0022013;; GO:0070934;; GO:0051028;; GO:0048027;; GO:0070937;; GO:0005737;; GO:0005654;; GO:0003730;; GO:0048471;; GO:0006403;; GO:0010494;; GO:0030027;; GO:0045182;; GO:0097150;; GO:0010610;; GO:0043197;; GO:0005829;; GO:1990904;; GO:0017148;; GO:0003729	cellular_component;;cellular_component;;cellular_component;;biological_process;;biological_process;;biological_process;;molecular_function;;cellular_component;;cellular_component;;cellular_component;;molecular_function;;cellular_component;;biological_process;;cellular_component;;cellular_component;;molecular_function;;biological_process;;biological_process;;cellular_component;;cellular_component;…	growth cone;;dendrite;;filopodium;;pallium cell proliferation in forebrain;;CRD-mediated mRNA stabilization;;mRNA transport;;mRNA 5'-UTR binding;;CRD-mediated mRNA stability complex;;cytoplasm;;nucleoplasm;;mRNA 3'-UTR binding;;perinuclear region of cytoplasm;;RNA localization;;cytoplasmic stress granule;;lamellipodium;;translation regulator activity;;neuronal stem cell population maintenance;;re…	K17391	IGF2BP1	mmu05206	MicroRNAs in cancer	0.01	0.05	0.03	0.01	0.02	0.02	0.49	0.27	0.05	0.14	0.66	0.8	0.18	1.23	0.13	0.31	0.35	1.29
ENSMUSG00000013483	Card14	caspase recruitment domain family, member 14 [Source:MGI Symbol;Acc:MGI:2386258]	GO:0005737;; GO:0051092;; GO:0006915;; GO:0033209;; GO:0050700;; GO:0043066;; GO:0001934	cellular_component;;biological_process;;biological_process;;biological_process;;molecular_function;;biological_process;;biological_process	cytoplasm;;positive regulation of NF-kappaB transcription factor activity;;apoptotic process;;tumor necrosis factor-mediated signaling pathway;;CARD domain binding;;negative regulation of apoptotic process;;positive regulation of protein phosphorylation	K20913	CARD14	mmu04064	NF-kappa B signaling pathway	10.52	4.57	1	9.32	9.18	7.37	2.69	0.47	1.93	0.8	2.59	3.92	0.61	0.59	2.02	0.73	2.16	2.05
ENSMUSG00000013523	Bcas1	brain enriched myelin associated protein 1 [Source:MGI Symbol;Acc:MGI:1924210]	GO:0005737;; GO:0014069;; GO:0005829;; GO:0042552;; GO:0042803	cellular_component;;cellular_component;;cellular_component;;biological_process;;molecular_function	cytoplasm;;postsynaptic density;;cytosol;;myelination;;protein homodimerization activity	------	------	------	------	2.56	2.75	3.89	16.93	8.57	11.41	6.03	0.86	4.23	4.64	4.78	7.08	0.75	1	2.78	1.75	2.13	1.58
ENSMUSG00000013646	Sh3bp5l	SH3 binding domain protein 5 like [Source:MGI Symbol;Acc:MGI:1933124]	GO:0004860;; GO:0061099;; GO:0035556;; GO:0017112;; GO:0005737	molecular_function;;biological_process;;biological_process;;molecular_function;;cellular_component	protein kinase inhibitor activity;;negative regulation of protein tyrosine kinase activity;;intracellular signal transduction;;Rab guanyl-nucleotide exchange factor activity;;cytoplasm	K23739	SH3BP5	------	------	40.65	21.17	2.79	38.76	34.37	23.07	15.26	7.84	11.4	9.77	25.25	35.73	5.23	3.98	6.32	4.73	22.65	25.06
ENSMUSG00000013766	Ly6g6e	lymphocyte antigen 6 complex, locus G6E [Source:MGI Symbol;Acc:MGI:1917524]	GO:0030549;; GO:0009986;; GO:0033130;; GO:0004675;; GO:0005886;; GO:0095500;; GO:0042995;; GO:0002029	molecular_function;;cellular_component;;molecular_function;;molecular_function;;cellular_component;;biological_process;;cellular_component;;biological_process	acetylcholine receptor activator activity;;cell surface;;acetylcholine receptor binding;;transmembrane receptor protein serine/threonine kinase activity;;plasma membrane;;acetylcholine receptor signaling pathway;;cell projection;;desensitization of G-protein coupled receptor protein signaling pathway	K06846	LY6D_E_F_G6_H	------	------	30.21	24.4	6.59	58.45	55.11	52.27	16.35	3.75	14.62	8.89	30.56	28.32	6.1	3.46	8.52	6.05	20.3	25.63
ENSMUSG00000013974	Mcemp1	mast cell expressed membrane protein 1 [Source:MGI Symbol;Acc:MGI:1916439]	GO:0016021	cellular_component	integral component of membrane	------	------	------	------	0.36	0.16	2.25	0.49	0.82	1.01	1.9	64.03	8.87	6.87	17.79	12.02	14.09	26.93	7.65	13.86	31.33	17.37
ENSMUSG00000014177	Tvp23b	trans-golgi network vesicle protein 23B [Source:MGI Symbol;Acc:MGI:1914760]	GO:0009306;; GO:0016192;; GO:0030173	biological_process;;biological_process;;cellular_component	protein secretion;;vesicle-mediated transport;;integral component of Golgi membrane	------	------	------	------	30.41	30.36	33.12	13.18	12.98	9.02	30.6	46.67	42.73	30.81	22.28	19.72	31.71	25.13	29.39	41.93	19.15	18.38
ENSMUSG00000014329	Bicc1	BicC family RNA binding protein 1 [Source:MGI Symbol;Acc:MGI:1933388]	GO:0090090;; GO:0007507;; GO:0007368;; GO:0003723;; GO:0005737	biological_process;;biological_process;;biological_process;;molecular_function;;cellular_component	negative regulation of canonical Wnt signaling pathway;;heart development;;determination of left/right symmetry;;RNA binding;;cytoplasm	------	------	------	------	5.84	5.15	2.78	10.54	12.22	5.01	12.74	50.51	19.92	21.24	41.86	34.75	10.51	20.38	10.36	29.96	27.21	45.21
ENSMUSG00000014543	Klra17	killer cell lectin-like receptor, subfamily A, member 17 [Source:MGI Symbol;Acc:MGI:2180674]	GO:0016021;; GO:0030246;; GO:0042288	cellular_component;;molecular_function;;molecular_function	integral component of membrane;;carbohydrate binding;;MHC class I protein binding	------	------	------	------	0.14	0.15	0.2	0.09	0.15	0.16	0.37	7.9	0.6	0.44	1.66	1.06	2.16	2.69	1.26	2.67	2.8	1.26
ENSMUSG00000014776	Nol3	nucleolar protein 3 (apoptosis repressor with CARD domain) [Source:MGI Symbol;Acc:MGI:1925938]	GO:1902042;; GO:1903298;; GO:2001237;; GO:0005123;; GO:0014736;; GO:0090201;; GO:0097193;; GO:0010667;; GO:0010664;; GO:1901222;; GO:0045445;; GO:1902176;; GO:1903215;; GO:0051562;; GO:0005737;; GO:0001666;; GO:0043154;; GO:0035877;; GO:0016020;; GO:0005739;; GO:1903206;; GO:0043066;; GO:0005509;; GO:0071456;; GO:0010468;; GO:0043027;; GO:0097340;; GO:0010804;; GO:0089720;; GO:0060547;; GO:001480…	biological_process;;biological_process;;biological_process;;molecular_function;;biological_process;;biological_process;;biological_process;;biological_process;;biological_process;;biological_process;;biological_process;;biological_process;;biological_process;;biological_process;;cellular_component;;biological_process;;biological_process;;molecular_function;;cellular_component;;cellular_component;…	negative regulation of extrinsic apoptotic signaling pathway via death domain receptors;;negative regulation of hypoxia-induced intrinsic apoptotic signaling pathway;;negative regulation of extrinsic apoptotic signaling pathway;;death receptor binding;;negative regulation of muscle atrophy;;negative regulation of release of cytochrome c from mitochondria;;intrinsic apoptotic signaling pathway;;ne…	------	------	------	------	3.85	4.75	1.94	6.1	7.76	7.27	3.97	3.68	2.45	1.88	5.44	6.02	2.25	2.18	3.63	1.67	7.74	9.83
ENSMUSG00000014782	Plekhg4	pleckstrin homology domain containing, family G (with RhoGef domain) member 4 [Source:MGI Symbol;Acc:MGI:2142544]	GO:0005575;; GO:0005085;; GO:0050790;; GO:0003674	cellular_component;;molecular_function;;biological_process;;molecular_function	cellular_component;;guanyl-nucleotide exchange factor activity;;regulation of catalytic activity;;molecular_function	K23860	PLEKHG4	------	------	0.09	0.1	0	0.01	0	0	0.05	7.57	0.94	0.36	0.54	1.01	0.09	0.79	0.09	0.09	0.49	2.01
ENSMUSG00000014813	Stc1	stanniocalcin 1 [Source:MGI Symbol;Acc:MGI:109131]	GO:0030320;; GO:0071385;; GO:0060348;; GO:0001503;; GO:0033280;; GO:0044070;; GO:0086004;; GO:0001886;; GO:0090280;; GO:0005634;; GO:0071456;; GO:0005179;; GO:0030336;; GO:1903403;; GO:0016324;; GO:0006874;; GO:0035988;; GO:0005615;; GO:0010596;; GO:0051926;; GO:0007566;; GO:0071320;; GO:0005737;; GO:0003421;; GO:0046697	biological_process;;biological_process;;biological_process;;biological_process;;biological_process;;biological_process;;biological_process;;biological_process;;biological_process;;cellular_component;;biological_process;;molecular_function;;biological_process;;biological_process;;cellular_component;;biological_process;;biological_process;;cellular_component;;biological_process;;biological_process;…	cellular monovalent inorganic anion homeostasis;;cellular response to glucocorticoid stimulus;;bone development;;ossification;;response to vitamin D;;regulation of anion transport;;regulation of cardiac muscle cell contraction;;endothelial cell morphogenesis;;positive regulation of calcium ion import;;nucleus;;cellular response to hypoxia;;hormone activity;;negative regulation of cell migration;;…	------	------	------	------	1.27	1.46	1.58	1.94	1.85	0.76	3.48	39.04	4.61	4.96	9.68	4.86	3	27.98	3.82	8.33	7.52	7.33
ENSMUSG00000015093	Clic3	chloride intracellular channel 3 [Source:MGI Symbol;Acc:MGI:1916704]	GO:0005737;; GO:0016604;; GO:0005634;; GO:0034707;; GO:0006821;; GO:0034765;; GO:0005244;; GO:0005254	cellular_component;;cellular_component;;cellular_component;;cellular_component;;biological_process;;biological_process;;molecular_function;;molecular_function	cytoplasm;;nuclear body;;nucleus;;chloride channel complex;;chloride transport;;regulation of ion transmembrane transport;;voltage-gated ion channel activity;;chloride channel activity	K05023	CLIC3	------	------	159.93	125.8	9.66	178.94	159.92	228.75	50.41	7.01	40.8	19.42	69.65	110.6	17.72	7.09	26.21	11.92	46.36	67.02
ENSMUSG00000015126	Tsr3	TSR3 20S rRNA accumulation [Source:MGI Symbol;Acc:MGI:1915577]	GO:0016740;; GO:0030490	molecular_function;;biological_process	transferase activity;;maturation of SSU-rRNA	K09140	TSR3	------	------	10.99	11.03	4.67	16.47	14.69	23.32	5.52	3.62	7.33	4.83	11.54	14.14	5.83	7.12	4.19	2.89	12.7	12.89
ENSMUSG00000015189	Casd1	CAS1 domain containing 1 [Source:MGI Symbol;Acc:MGI:2384865]	GO:0047186(molecular_function:N-acetylneuraminate 7-O;; GO:0005794;; GO:0016407;; GO:0005975;; GO:0030173	-;;cellular_component;;molecular_function;;biological_process;;cellular_component	r 9-O)-acetyltransferase activity;;Golgi apparatus;;acetyltransferase activity;;carbohydrate metabolic process;;integral component of Golgi membrane	K03377	CASD1	------	------	7.83	10.83	14.35	8.9	9.12	3.41	17.71	23.64	17.68	17.91	10.74	7.55	15.58	18.73	14.7	22.61	7.26	8.73
ENSMUSG00000015243	Abca1	ATP-binding cassette, sub-family A (ABC1), member 1 [Source:MGI Symbol;Acc:MGI:99607]	GO:0009897;; GO:0071222;; GO:0005794;; GO:0006869;; GO:0015914;; GO:0017127;; GO:0030301;; GO:0030139;; GO:0031267;; GO:0060155;; GO:0042157;; GO:0016887;; GO:0007040;; GO:0090554;; GO:0042158;; GO:0090556;; GO:0055091;; GO:0005548;; GO:0042626;; GO:0008509;; GO:0050702;; GO:0007189;; GO:0048471;; GO:0010875;; GO:0007186;; GO:0009986;; GO:0005524;; GO:0033700;; GO:0005319;; GO:0006497;; GO:000803…	cellular_component;;biological_process;;cellular_component;;biological_process;;biological_process;;molecular_function;;biological_process;;cellular_component;;molecular_function;;biological_process;;biological_process;;molecular_function;;biological_process;;molecular_function;;biological_process;;molecular_function;;biological_process;;molecular_function;;molecular_function;;molecular_function;…	external side of plasma membrane;;cellular response to lipopolysaccharide;;Golgi apparatus;;lipid transport;;phospholipid transport;;cholesterol transporter activity;;cholesterol transport;;endocytic vesicle;;small GTPase binding;;platelet dense granule organization;;lipoprotein metabolic process;;ATPase activity;;lysosome organization;;phosphatidylcholine-translocating ATPase activity;;lipoprote…	K05641	ABCA1	mmu02010;; mmu04979;; mmu04975	ABC transporters;;Cholesterol metabolism;;Fat digestion and absorption	13.87	19.53	18.25	12.81	11.94	4.96	35.02	42.75	30.07	34.99	23.79	22.25	20.83	18.81	14.79	31.81	22.22	24.41
ENSMUSG00000015314	Slamf6	SLAM family member 6 [Source:MGI Symbol;Acc:MGI:1353620]	GO:0072540;; GO:0032740;; GO:0045087;; GO:0005886;; GO:0045954;; GO:0005887;; GO:0032729;; GO:0001787;; GO:0001779	biological_process;;biological_process;;biological_process;;cellular_component;;biological_process;;cellular_component;;biological_process;;biological_process;;biological_process	T-helper 17 cell lineage commitment;;positive regulation of interleukin-17 production;;innate immune response;;plasma membrane;;positive regulation of natural killer cell mediated cytotoxicity;;integral component of plasma membrane;;positive regulation of interferon-gamma production;;natural killer cell proliferation;;natural killer cell differentiation	------	------	------	------	0.17	0.1	0.26	0.17	0.44	0.07	1.06	4.09	1.99	1.08	1.58	1.25	1.52	0.79	0.73	6.11	2.03	0.65
ENSMUSG00000015316	Slamf1	signaling lymphocytic activation molecule family member 1 [Source:MGI Symbol;Acc:MGI:1351314]	GO:0009897;; GO:0038023;; GO:2000349;; GO:0002725;; GO:0006909;; GO:0016021;; GO:0032695;; GO:2000510;; GO:0032720;; GO:0031338;; GO:0035744;; GO:1902714;; GO:1902715;; GO:0042104;; GO:0045087;; GO:0050790;; GO:0046330;; GO:0007155;; GO:0009986;; GO:0001779;; GO:0002277;; GO:0045335;; GO:0001787;; GO:0002232;; GO:0032715;; GO:0042802;; GO:0010759;; GO:0070374	cellular_component;;molecular_function;;biological_process;;biological_process;;biological_process;;cellular_component;;biological_process;;biological_process;;biological_process;;biological_process;;biological_process;;biological_process;;biological_process;;biological_process;;biological_process;;biological_process;;biological_process;;biological_process;;cellular_component;;biological_process;…	external side of plasma membrane;;signaling receptor activity;;negative regulation of CD40 signaling pathway;;negative regulation of T cell cytokine production;;phagocytosis;;integral component of membrane;;negative regulation of interleukin-12 production;;positive regulation of dendritic cell chemotaxis;;negative regulation of tumor necrosis factor production;;regulation of vesicle fusion;;T-hel…	K06536	SLAMF1, CD150	mmu05162	Measles	0.03	0	0.1	0.09	0.12	0.07	0.2	1.5	0.49	0.35	0.35	0.44	0.39	0.21	0.29	0.83	0.45	0.42
ENSMUSG00000015340	Cybb	cytochrome b-245, beta polypeptide [Source:MGI Symbol;Acc:MGI:88574]	GO:0005783;; GO:0016175;; GO:0030425;; GO:0005739;; GO:1990776;; GO:0005887;; GO:0034765;; GO:0005737;; GO:0042554;; GO:0050660;; GO:0050665;; GO:0042535;; GO:0005635;; GO:0045766;; GO:0097411;; GO:0043020;; GO:0046872;; GO:0043025;; GO:0005794;; GO:0005791;; GO:0020037;; GO:0045087;; GO:1904845;; GO:0071276;; GO:0006952;; GO:0045335;; GO:0097038;; GO:0006954;; GO:0005886;; GO:0055114;; GO:000905…	cellular_component;;molecular_function;;cellular_component;;cellular_component;;biological_process;;cellular_component;;biological_process;;cellular_component;;biological_process;;molecular_function;;biological_process;;biological_process;;cellular_component;;biological_process;;biological_process;;cellular_component;;molecular_function;;cellular_component;;cellular_component;;cellular_component;…	endoplasmic reticulum;;superoxide-generating NADPH oxidase activity;;dendrite;;mitochondrion;;response to angiotensin;;integral component of plasma membrane;;regulation of ion transmembrane transport;;cytoplasm;;superoxide anion generation;;flavin adenine dinucleotide binding;;hydrogen peroxide biosynthetic process;;positive regulation of tumor necrosis factor biosynthetic process;;nuclear envelo…	K21421	NOX2, GP91, CYBB	mmu04670;; mmu05020;; mmu04621;; mmu05140;; mmu04216;; mmu04217;; mmu04066;; mmu05010;; mmu04933;; mmu04145	Leukocyte transendothelial migration;;Prion diseases;;NOD-like receptor signaling pathway;;Leishmaniasis;;Ferroptosis;;Necroptosis;;HIF-1 signaling pathway;;Alzheimer disease;;AGE-RAGE signaling pathway in diabetic complications;;Phagosome	2.99	2.08	1.32	6.36	10	5.05	7.76	22.46	24.68	11.5	18.9	18.1	12.71	4.89	12.52	33.15	20.87	20.23
ENSMUSG00000015354	Pcolce2	procollagen C-endopeptidase enhancer 2 [Source:MGI Symbol;Acc:MGI:1923727]	GO:0016504;; GO:0005518;; GO:1990830;; GO:0008201;; GO:0062023	molecular_function;;molecular_function;;biological_process;;molecular_function;;cellular_component	peptidase activator activity;;collagen binding;;cellular response to leukemia inhibitory factor;;heparin binding;;collagen-containing extracellular matrix	K24361	PCOLCE	------	------	21.6	16.58	2.86	27.63	47.38	33.14	17.15	6.41	39.55	14.56	3.21	9.04	1.56	2.95	14.29	30.83	4.39	2.37
ENSMUSG00000015355	Cd48	CD48 antigen [Source:MGI Symbol;Acc:MGI:88339]	GO:0009897;; GO:0002819;; GO:0038023;; GO:0045121;; GO:0042110;; GO:0046658;; GO:0007165;; GO:0003823;; GO:0005886;; GO:0032991;; GO:0045576	cellular_component;;biological_process;;molecular_function;;cellular_component;;biological_process;;cellular_component;;biological_process;;molecular_function;;cellular_component;;cellular_component;;biological_process	external side of plasma membrane;;regulation of adaptive immune response;;signaling receptor activity;;membrane raft;;T cell activation;;anchored component of plasma membrane;;signal transduction;;antigen binding;;plasma membrane;;macromolecular complex;;mast cell activation	K06479	CD48, BCM1	mmu04650	Natural killer cell mediated cytotoxicity	3.71	6.55	11.63	7.92	10.07	5.77	17.79	36.02	46.63	25.66	23.67	20.6	25.55	13.42	33.74	70.06	26.15	16.14
ENSMUSG00000015437	Gzmb	granzyme B [Source:MGI Symbol;Acc:MGI:109267]	GO:0019835;; GO:0004252;; GO:0005829;; GO:0044194;; GO:0005737;; GO:0008626;; GO:0001913;; GO:0008236	biological_process;;molecular_function;;cellular_component;;cellular_component;;cellular_component;;biological_process;;biological_process;;molecular_function	cytolysis;;serine-type endopeptidase activity;;cytosol;;cytolytic granule;;cytoplasm;;granzyme-mediated apoptotic signaling pathway;;T cell mediated cytotoxicity;;serine-type peptidase activity	K01353	GZMB	mmu04940;; mmu05202;; mmu05320;; mmu04650;; mmu05330;; mmu04210;; mmu05332	Type I diabetes mellitus;;Transcriptional misregulation in cancer;;Autoimmune thyroid disease;;Natural killer cell mediated cytotoxicity;;Allograft rejection;;Apoptosis;;Graft-versus-host disease	0.27	0.28	1.28	0.18	1.14	0.33	1.53	22.44	7.1	2.47	4.83	3.14	1.99	6.39	1.98	9.99	9.47	6.11
ENSMUSG00000015619	Gata3	GATA binding protein 3 [Source:MGI Symbol;Acc:MGI:95663]	GO:0001227;; GO:0061290;; GO:0003700;; GO:0005634;; GO:0001228;; GO:0005654;; GO:0000790;; GO:0048646;; GO:0003180;; GO:0007411;; GO:0000981	molecular_function;;biological_process;;molecular_function;;cellular_component;;molecular_function;;cellular_component;;cellular_component;;biological_process;;biological_process;;biological_process;;molecular_function	transcriptional repressor activity, RNA polymerase II transcription regulatory region sequence-specific binding;;canonical Wnt signaling pathway involved in metanephric kidney development;;transcription factor activity, sequence-specific DNA binding;;nucleus;;transcriptional activator activity, RNA polymerase II transcription regulatory region sequence-specific binding;;nucleoplasm;;nuclear chrom…	K17895	GATA3	mmu05321(Inflammatory bowel disease ;; mmu04658;; mmu04928;; mmu04659	IBD);;Th1 and Th2 cell differentiation;;Parathyroid hormone synthesis, secretion and action;;Th17 cell differentiation	18.22	28.92	39.74	37.03	35.24	33.71	20.24	2.72	12.61	18.55	16.62	22.36	12.47	4.23	13.1	17.32	13.17	9.55
ENSMUSG00000015652	Steap1	six transmembrane epithelial antigen of the prostate 1 [Source:MGI Symbol;Acc:MGI:1917608]	GO:0016491;; GO:0006811;; GO:0055072;; GO:0005886;; GO:0046872;; GO:0005768;; GO:0016021;; GO:0010008	molecular_function;;biological_process;;biological_process;;cellular_component;;molecular_function;;cellular_component;;cellular_component;;cellular_component	oxidoreductase activity;;ion transport;;iron ion homeostasis;;plasma membrane;;metal ion binding;;endosome;;integral component of membrane;;endosome membrane	K14737	STEAP1	mmu04978	Mineral absorption	0.98	1.02	1.99	3.27	1.75	1.83	4.01	19.11	4.96	5.96	5.95	6.09	8.4	20.83	6.31	13.27	6.78	7.77
ENSMUSG00000015653	Steap2	six transmembrane epithelial antigen of prostate 2 [Source:MGI Symbol;Acc:MGI:1921301]	GO:0006893;; GO:0008823;; GO:0006897;; GO:0030140;; GO:0009725;; GO:0005829;; GO:0045055;; GO:0098706;; GO:0052851(molecular_function:ferric-chelate reductase ;; GO:0055072;; GO:0030173;; GO:0005886;; GO:0015677;; GO:0046872;; GO:0005768;; GO:0005769;; GO:0055114;; GO:0010008	biological_process;;molecular_function;;biological_process;;cellular_component;;biological_process;;cellular_component;;biological_process;;biological_process;;-;;biological_process;;cellular_component;;cellular_component;;biological_process;;molecular_function;;cellular_component;;cellular_component;;biological_process;;cellular_component	Golgi to plasma membrane transport;;cupric reductase activity;;endocytosis;;trans-Golgi network transport vesicle;;response to hormone;;cytosol;;regulated exocytosis;;ferric iron import across plasma membrane;;ADPH) activity;;iron ion homeostasis;;integral component of Golgi membrane;;plasma membrane;;copper ion import;;metal ion binding;;endosome;;early endosome;;oxidation-reduction process;;end…	K14738	STEAP2	mmu04978	Mineral absorption	2.33	4.26	4.61	3.22	2.24	1.75	4.21	18.55	5.21	6.86	6.23	4.6	6.76	12.06	5.1	13.69	4.62	6.1
ENSMUSG00000015839	Nfe2l2	nuclear factor, erythroid derived 2, like 2 [Source:MGI Symbol;Acc:MGI:108420]	GO:0005737;; GO:1904385;; GO:0007568;; GO:0003700;; GO:0005813;; GO:0005829;; GO:0003677;; GO:0001228;; GO:0000785;; GO:0019904;; GO:0046223;; GO:0045454	cellular_component;;biological_process;;biological_process;;molecular_function;;cellular_component;;cellular_component;;molecular_function;;molecular_function;;cellular_component;;molecular_function;;biological_process;;biological_process	cytoplasm;;cellular response to angiotensin;;aging;;transcription factor activity, sequence-specific DNA binding;;centrosome;;cytosol;;DNA binding;;transcriptional activator activity, RNA polymerase II transcription regulatory region sequence-specific binding;;chromatin;;protein domain specific binding;;aflatoxin catabolic process;;cell redox homeostasis	K05638	NFE2L2, NRF2	mmu05200;; mmu05225;; mmu04141;; mmu05418;; mmu05012	Pathways in cancer;;Hepatocellular carcinoma;;Protein processing in endoplasmic reticulum;;Fluid shear stress and atherosclerosis;;Parkinson disease	48.61	57.44	73.71	43.23	50.86	28.67	92.65	198.2	108.59	110.54	98.23	62.48	132.64	179.56	97.4	151.89	110	119.37
ENSMUSG00000015869	Prpsap1	phosphoribosyl pyrophosphate synthetase-associated protein 1 [Source:MGI Symbol;Acc:MGI:1915013]	GO:0004749;; GO:0009165;; GO:0000287;; GO:0009116;; GO:0042802	molecular_function;;biological_process;;molecular_function;;biological_process;;molecular_function	ribose phosphate diphosphokinase activity;;nucleotide biosynthetic process;;magnesium ion binding;;nucleoside metabolic process;;identical protein binding	------	------	------	------	60.1	62.67	15.91	57.1	48.25	55.66	30.01	22.57	36.01	19.45	38.67	43.32	18.29	11.73	12.68	15.72	41.24	42.13
ENSMUSG00000015879	Fam184b	family with sequence similarity 184, member B [Source:MGI Symbol;Acc:MGI:2442958]	GO:0005575;; GO:0008150;; GO:0003674	cellular_component;;biological_process;;molecular_function	cellular_component;;biological_process;;molecular_function	------	------	------	------	1	0.19	0.11	1.79	1.18	0.65	0.5	0.33	0.23	0.72	0.15	0.36	0.5	0.94	0.6	0.27	0.54	0.11
ENSMUSG00000015882	Lcorl	ligand dependent nuclear receptor corepressor-like [Source:MGI Symbol;Acc:MGI:2651932]	GO:0005634;; GO:0006357;; GO:0006366;; GO:0003677	cellular_component;;biological_process;;biological_process;;molecular_function	nucleus;;regulation of transcription from RNA polymerase II promoter;;transcription from RNA polymerase II promoter;;DNA binding	------	------	------	------	4.23	4.49	7.05	3.42	3.02	0.77	5.35	5.4	5.75	5.35	3.12	1.93	7.74	5.22	5.28	6.84	1.17	2.24
ENSMUSG00000015947	Fcgr1	Fc receptor, IgG, high affinity I [Source:MGI Symbol;Acc:MGI:95498]	GO:0009897;; GO:0045121;; GO:0031774;; GO:0019770;; GO:0042590;; GO:0042742;; GO:0007166;; GO:0050766;; GO:0016021;; GO:0009617;; GO:0001805;; GO:0001788;; GO:0061098;; GO:0019884;; GO:0045087;; GO:0006910;; GO:0006911;; GO:0005886;; GO:0060100;; GO:0050776;; GO:0006898;; GO:0019864;; GO:0001798	cellular_component;;cellular_component;;molecular_function;;molecular_function;;biological_process;;biological_process;;biological_process;;biological_process;;cellular_component;;biological_process;;biological_process;;biological_process;;biological_process;;biological_process;;biological_process;;biological_process;;biological_process;;cellular_component;;biological_process;;biological_process;…	external side of plasma membrane;;membrane raft;;leukotriene receptor binding;;IgG receptor activity;;antigen processing and presentation of exogenous peptide antigen via MHC class I;;defense response to bacterium;;cell surface receptor signaling pathway;;positive regulation of phagocytosis;;integral component of membrane;;response to bacterium;;positive regulation of type III hypersensitivity;;a…	K06498	FCGR1A, CD64	mmu04666;; mmu04380;; mmu05322;; mmu05202;; mmu05150;; mmu05152;; mmu05221;; mmu04145;; mmu04640;; mmu05140	Fc gamma R-mediated phagocytosis;;Osteoclast differentiation;;Systemic lupus erythematosus;;Transcriptional misregulation in cancer;;Staphylococcus aureus infection;;Tuberculosis;;Acute myeloid leukemia;;Phagosome;;Hematopoietic cell lineage;;Leishmaniasis	1.28	0.39	0.57	4.2	5.38	4.1	6.93	16.43	11.76	6.27	14.84	11.72	5.6	6.81	7.24	16.9	19.71	21.37
ENSMUSG00000016087	Fli1	Friend leukemia integration 1 [Source:MGI Symbol;Acc:MGI:95554]	GO:0043565;; GO:0009887;; GO:0009987;; GO:0016604;; GO:0008015;; GO:0005829;; GO:0030154;; GO:0001228;; GO:0035855;; GO:0006355;; GO:0006357;; GO:0045944;; GO:0045893;; GO:0000978;; GO:0003682;; GO:0005634;; GO:0000981;; GO:0000980	molecular_function;;biological_process;;biological_process;;cellular_component;;biological_process;;cellular_component;;biological_process;;molecular_function;;biological_process;;biological_process;;biological_process;;biological_process;;biological_process;;molecular_function;;molecular_function;;cellular_component;;molecular_function;;molecular_function	sequence-specific DNA binding;;animal organ morphogenesis;;cellular process;;nuclear body;;blood circulation;;cytosol;;cell differentiation;;transcriptional activator activity, RNA polymerase II transcription regulatory region sequence-specific binding;;megakaryocyte development;;regulation of transcription, DNA-templated;;regulation of transcription from RNA polymerase II promoter;;positive regu…	K09436	FLI1	mmu05202	Transcriptional misregulation in cancer	2.21	3.11	4.42	4.16	4.9	2.16	4.58	14.74	7.55	7.17	9	9.54	7.01	9.08	8.73	11.65	9.84	12.07
ENSMUSG00000016194	Hsd11b1	hydroxysteroid 11-beta dehydrogenase 1 [Source:MGI Symbol;Acc:MGI:103562]	GO:0005737;; GO:0050661;; GO:0030324;; GO:0043231;; GO:0006704;; GO:0016021;; GO:0045177;; GO:0031965;; GO:0043456;; GO:0006713;; GO:0003845(molecular_function:11-beta-hydroxysteroid dehydrogenase [NAD;; GO:0005496;; GO:0005791;; GO:0005789;; GO:0070524(molecular_function:11-beta-hydroxysteroid dehydrogenase	cellular_component;;molecular_function;;biological_process;;cellular_component;;biological_process;;cellular_component;;cellular_component;;cellular_component;;biological_process;;biological_process;;-;;molecular_function;;cellular_component;;cellular_component;;-	cytoplasm;;NADP binding;;lung development;;intracellular membrane-bounded organelle;;glucocorticoid biosynthetic process;;integral component of membrane;;apical part of cell;;nuclear membrane;;regulation of pentose-phosphate shunt;;glucocorticoid catabolic process;;)] activity;;steroid binding;;rough endoplasmic reticulum;;endoplasmic reticulum membrane;;ADP+) activity	K15680	HSD11B1	mmu00980;; mmu00140;; mmu05204	Metabolism of xenobiotics by cytochrome P450;;Steroid hormone biosynthesis;;Chemical carcinogenesis	14.24	7.71	3.99	7.3	8.84	7.28	18.1	37.66	26.06	19.5	24.81	23.57	10.34	23.79	13.32	29.64	36.42	27.99
ENSMUSG00000016496	Cd274	CD274 antigen [Source:MGI Symbol;Acc:MGI:1926446]	GO:0042130;; GO:0009897;; GO:0071222;; GO:0055038;; GO:0046007;; GO:0005886;; GO:0007165;; GO:0007166;; GO:0031295;; GO:1901998;; GO:0070062;; GO:0016021;; GO:0032693;; GO:1905404;; GO:0031901;; GO:0030335;; GO:2001181;; GO:2001186;; GO:0034097;; GO:0009986;; GO:0042102;; GO:0002845;; GO:0006955;; GO:0002250;; GO:0032689;; GO:2000562;; GO:1903556	biological_process;;cellular_component;;biological_process;;cellular_component;;biological_process;;cellular_component;;biological_process;;biological_process;;biological_process;;biological_process;;cellular_component;;cellular_component;;biological_process;;biological_process;;cellular_component;;biological_process;;biological_process;;biological_process;;biological_process;;cellular_component;…	negative regulation of T cell proliferation;;external side of plasma membrane;;cellular response to lipopolysaccharide;;recycling endosome membrane;;negative regulation of activated T cell proliferation;;plasma membrane;;signal transduction;;cell surface receptor signaling pathway;;T cell costimulation;;toxin transport;;extracellular exosome;;integral component of membrane;;negative regulation of…	K06745	PDL1, CD274	mmu05235;; mmu04514(Cell adhesion molecules	PD-L1 expression and PD-1 checkpoint pathway in cancer;;CAMs)	5.15	10.4	9.37	2.85	5.56	1.42	6.11	40.69	11.91	6.52	7.71	6.88	10.62	19.37	8.26	13.27	11.44	7.96
ENSMUSG00000016524	Il19	interleukin 19 [Source:MGI Symbol;Acc:MGI:1890472]	GO:2001235;; GO:2001237;; GO:0005615;; GO:0006915;; GO:0072593;; GO:0005125;; GO:0010989;; GO:2001244;; GO:0042226	biological_process;;biological_process;;cellular_component;;biological_process;;biological_process;;molecular_function;;biological_process;;biological_process;;biological_process	positive regulation of apoptotic signaling pathway;;negative regulation of extrinsic apoptotic signaling pathway;;extracellular space;;apoptotic process;;reactive oxygen species metabolic process;;cytokine activity;;negative regulation of low-density lipoprotein particle clearance;;positive regulation of intrinsic apoptotic signaling pathway;;interleukin-6 biosynthetic process	K05444	IL19	mmu04061;; mmu04060;; mmu04630	Viral protein interaction with cytokine and cytokine receptor;;Cytokine-cytokine receptor interaction;;Jak-STAT signaling pathway	0	0.45	17.58	0.71	1.17	0.18	20.9	133.78	115.11	18.97	18.05	4.72	476.62	831.75	203.11	122.89	111.3	31.15
ENSMUSG00000016554	Eif3d	eukaryotic translation initiation factor 3, subunit D [Source:MGI Symbol;Acc:MGI:1933181]	GO:0075522;; GO:0075525;; GO:0098808;; GO:0016282;; GO:1902416;; GO:0045727;; GO:0003723;; GO:0033290;; GO:0001732;; GO:0002191;; GO:0006413;; GO:0071541;; GO:0005852;; GO:0003743	biological_process;;biological_process;;molecular_function;;cellular_component;;biological_process;;biological_process;;molecular_function;;cellular_component;;biological_process;;biological_process;;biological_process;;cellular_component;;cellular_component;;molecular_function	IRES-dependent viral translational initiation;;viral translational termination-reinitiation;;mRNA cap binding;;eukaryotic 43S preinitiation complex;;positive regulation of mRNA binding;;positive regulation of translation;;RNA binding;;eukaryotic 48S preinitiation complex;;formation of cytoplasmic translation initiation complex;;cap-dependent translational initiation;;translational initiation;;euk…	K03251	EIF3D	------	------	99.2	108.34	14.92	152.57	129.68	157.31	89.6	74.56	72.72	54.15	120.41	124.82	33.43	41.23	39.33	34.93	121.3	115.26
ENSMUSG00000016756	Cmah	cytidine monophospho-N-acetylneuraminic acid hydroxylase [Source:MGI Symbol;Acc:MGI:103227]	GO:0005737;; GO:0046381;; GO:0006054;; GO:0005783;; GO:0051537;; GO:0030338;; GO:0046872	cellular_component;;biological_process;;biological_process;;cellular_component;;molecular_function;;molecular_function;;molecular_function	cytoplasm;;CMP-N-acetylneuraminate metabolic process;;N-acetylneuraminate metabolic process;;endoplasmic reticulum;;2 iron, 2 sulfur cluster binding;;CMP-N-acetylneuraminate monooxygenase activity;;metal ion binding	K08080	CMAH	mmu00520	Amino sugar and nucleotide sugar metabolism	1.86	4.18	4.55	2.91	2.01	1.08	6.1	16.33	9.23	12.79	6.44	3.74	16.19	13.46	6.73	18.16	5.26	3.28
ENSMUSG00000016918	Sulf1	sulfatase 1 [Source:MGI Symbol;Acc:MGI:2138563]	GO:0005783;; GO:0030201;; GO:0005794;; GO:0005886;; GO:0060348;; GO:0001502;; GO:0005615;; GO:0060384;; GO:0030513;; GO:0036022;; GO:0003094;; GO:0001822;; GO:0008449;; GO:0005509;; GO:0060686;; GO:0014846;; GO:0004065;; GO:0005795;; GO:0030336;; GO:0048706;; GO:0048661;; GO:0032836;; GO:0009986;; GO:0006915;; GO:0002063;; GO:0007155;; GO:0048010;; GO:0040037;; GO:0040036;; GO:0051216;; GO:003586…	cellular_component;;biological_process;;cellular_component;;cellular_component;;biological_process;;biological_process;;cellular_component;;biological_process;;biological_process;;biological_process;;biological_process;;biological_process;;molecular_function;;molecular_function;;biological_process;;biological_process;;molecular_function;;cellular_component;;biological_process;;biological_process;…	endoplasmic reticulum;;heparan sulfate proteoglycan metabolic process;;Golgi apparatus;;plasma membrane;;bone development;;cartilage condensation;;extracellular space;;innervation;;positive regulation of BMP signaling pathway;;limb joint morphogenesis;;glomerular filtration;;kidney development;;N-acetylglucosamine-6-sulfatase activity;;calcium ion binding;;negative regulation of prostatic bud for…	------	------	------	------	2.95	3.64	3	7.55	7.59	4.26	10.62	62.47	17.77	23.04	33.9	21.02	12.25	19.6	12.2	28.89	26.12	29.32
ENSMUSG00000017002	Slpi	secretory leukocyte peptidase inhibitor [Source:MGI Symbol;Acc:MGI:109297]	GO:0032091;; GO:0005615;; GO:0019731;; GO:0045087;; GO:0003677;; GO:0045071;; GO:0019899;; GO:0004866;; GO:0004867;; GO:0032496;; GO:0035821;; GO:0006955;; GO:0003729	biological_process;;cellular_component;;biological_process;;biological_process;;molecular_function;;biological_process;;molecular_function;;molecular_function;;molecular_function;;biological_process;;biological_process;;biological_process;;molecular_function	negative regulation of protein binding;;extracellular space;;antibacterial humoral response;;innate immune response;;DNA binding;;negative regulation of viral genome replication;;enzyme binding;;endopeptidase inhibitor activity;;serine-type endopeptidase inhibitor activity;;response to lipopolysaccharide;;modification of morphology or physiology of other organism;;immune response;;mRNA binding	K23638	SLPI, WFDC4	------	------	5.35	5.1	1.09	11.36	16.19	14.78	31.93	257.23	15.53	27.48	237.72	158	43.55	137.57	14.63	15.9	303.14	273.73
ENSMUSG00000017057	Il13ra1	interleukin 13 receptor, alpha 1 [Source:MGI Symbol;Acc:MGI:105052]	GO:0043235;; GO:0009897;; GO:0016021;; GO:0019955;; GO:0016515;; GO:0004896	cellular_component;;cellular_component;;cellular_component;;molecular_function;;molecular_function;;molecular_function	receptor complex;;external side of plasma membrane;;integral component of membrane;;cytokine binding;;interleukin-13 receptor activity;;cytokine receptor activity	K05076	IL13RA1, CD213A1	mmu05200;; mmu04060;; mmu04630	Pathways in cancer;;Cytokine-cytokine receptor interaction;;Jak-STAT signaling pathway	62.77	75.29	225.74	28.6	39.9	20.05	118.91	157.83	154.24	150.33	61.92	41.73	152.22	162.08	200.9	266.29	54.25	71.25
ENSMUSG00000017146	Brca1	breast cancer 1, early onset [Source:MGI Symbol;Acc:MGI:104537]	GO:0071681;; GO:0071356;; GO:0005813;; GO:0019899;; GO:0006974;; GO:0007098;; GO:0070531;; GO:0003682;; GO:0005694;; GO:0003684;; GO:0042802;; GO:0031436	biological_process;;biological_process;;cellular_component;;molecular_function;;biological_process;;biological_process;;cellular_component;;molecular_function;;cellular_component;;molecular_function;;molecular_function;;cellular_component	cellular response to indole-3-methanol;;cellular response to tumor necrosis factor;;centrosome;;enzyme binding;;cellular response to DNA damage stimulus;;centrosome cycle;;BRCA1-A complex;;chromatin binding;;chromosome;;damaged DNA binding;;identical protein binding;;BRCA1-BARD1 complex	K10605	BRCA1	mmu03440;; mmu04120;; mmu03460;; mmu05224;; mmu05206;; mmu04151;; mmu01524	Homologous recombination;;Ubiquitin mediated proteolysis;;Fanconi anemia pathway;;Breast cancer;;MicroRNAs in cancer;;PI3K-Akt signaling pathway;;Platinum drug resistance	1.93	2.49	2.68	1.3	1.63	0.7	4.3	3.77	3.83	3.63	2.62	2	3.78	4	3.67	5.96	1.82	2.12
ENSMUSG00000017204	Gsdma	gasdermin A [Source:MGI Symbol;Acc:MGI:1889509]	GO:0005737;; GO:0070273;; GO:0005829;; GO:0006915;; GO:0070269;; GO:0005546;; GO:0005886;; GO:0048471;; GO:0001786	cellular_component;;molecular_function;;cellular_component;;biological_process;;biological_process;;molecular_function;;cellular_component;;cellular_component;;molecular_function	cytoplasm;;phosphatidylinositol-4-phosphate binding;;cytosol;;apoptotic process;;pyroptosis;;phosphatidylinositol-4,5-bisphosphate binding;;plasma membrane;;perinuclear region of cytoplasm;;phosphatidylserine binding	K22141	GSDMA	------	------	90.84	48.78	19.68	133.91	112.99	122.16	78.09	11.87	45.2	47.31	53.08	62.9	26.44	16.43	27.01	23.23	30.62	37.3
ENSMUSG00000017404	Rpl19	ribosomal protein L19 [Source:MGI Symbol;Acc:MGI:98020]	GO:0070180;; GO:0022625;; GO:0097421;; GO:0003735;; GO:0045202;; GO:1990932;; GO:0002181;; GO:0042788;; GO:0006412	molecular_function;;cellular_component;;biological_process;;molecular_function;;cellular_component;;molecular_function;;biological_process;;cellular_component;;biological_process	large ribosomal subunit rRNA binding;;cytosolic large ribosomal subunit;;liver regeneration;;structural constituent of ribosome;;synapse;;5.8S rRNA binding;;cytoplasmic translation;;polysomal ribosome;;translation	K02885	RP-L19e, RPL19	mmu03010	Ribosome	2176.11	2055.11	224.08	2178.5	2385.91	3017.45	1348	926.88	1066.08	767.57	1995.34	2225.71	483.74	524.64	618.44	377.88	2539.71	2201.88
ENSMUSG00000017418	Arl5b	ADP-ribosylation factor-like 5B [Source:MGI Symbol;Acc:MGI:1923119]	GO:0005737;; GO:0016192;; GO:0006886;; GO:0005802;; GO:1903292;; GO:0005525	cellular_component;;biological_process;;biological_process;;cellular_component;;biological_process;;molecular_function	cytoplasm;;vesicle-mediated transport;;intracellular protein transport;;trans-Golgi network;;protein localization to Golgi membrane;;GTP binding	------	------	------	------	20.41	25.9	28.46	6.92	7.02	7.26	20.67	19.76	19.03	24.94	14.37	6.02	23.86	30.36	20.29	34.39	7.06	10.99
ENSMUSG00000017550	Atad5	ATPase family, AAA domain containing 5 [Source:MGI Symbol;Acc:MGI:2442925]	GO:0048304;; GO:1902166;; GO:1902230;; GO:0045190;; GO:0090305;; GO:1901990;; GO:0003677;; GO:0061860;; GO:0005634;; GO:0045740;; GO:0005524;; GO:1902751;; GO:0030890;; GO:0042100;; GO:0006974;; GO:0042770;; GO:0042771;; GO:0090618;; GO:0008630;; GO:0033260;; GO:0002377;; GO:0031391	biological_process;;biological_process;;biological_process;;biological_process;;biological_process;;biological_process;;molecular_function;;molecular_function;;cellular_component;;biological_process;;molecular_function;;biological_process;;biological_process;;biological_process;;biological_process;;biological_process;;biological_process;;biological_process;;biological_process;;biological_process;…	positive regulation of isotype switching to IgG isotypes;;negative regulation of intrinsic apoptotic signaling pathway in response to DNA damage by p53 class mediator;;negative regulation of intrinsic apoptotic signaling pathway in response to DNA damage;;isotype switching;;nucleic acid phosphodiester bond hydrolysis;;regulation of mitotic cell cycle phase transition;;DNA binding;;DNA clamp unloa…	------	------	------	------	4.5	5.33	5.6	1.27	1.45	0.66	4.2	4.47	4.71	5.03	1.74	1.73	5.92	6.4	4.7	9.04	1.41	2.07
ENSMUSG00000017588	Krt27	keratin 27 [Source:MGI Symbol;Acc:MGI:1339999]	GO:0005737;; GO:0005882;; GO:0031069;; GO:0005198	cellular_component;;cellular_component;;biological_process;;molecular_function	cytoplasm;;intermediate filament;;hair follicle morphogenesis;;structural molecule activity	K07604	KRT1	mmu04915;; mmu05150	Estrogen signaling pathway;;Staphylococcus aureus infection	22.29	26.36	49.66	1337.99	789.71	1385.39	310.99	16.79	62.38	278.39	316.41	574.31	22.28	7.83	19.52	97.73	105.3	65.35
ENSMUSG00000017677	Wsb1	WD repeat and SOCS box-containing 1 [Source:MGI Symbol;Acc:MGI:1926139]	GO:0016567;; GO:0035556	biological_process;;biological_process	protein ubiquitination;;intracellular signal transduction	K10341	WSB1	------	------	71.18	67.19	54.6	19.18	20.1	14.31	45.21	80.05	55.44	58.19	41.38	27.99	107.33	113.78	54.14	80.37	32.1	39.07
ENSMUSG00000017723	Wfdc2	WAP four-disulfide core domain 2 [Source:MGI Symbol;Acc:MGI:1914951]	GO:0004869;; GO:0005576;; GO:0019828;; GO:0004867	molecular_function;;cellular_component;;molecular_function;;molecular_function	cysteine-type endopeptidase inhibitor activity;;extracellular region;;aspartic-type endopeptidase inhibitor activity;;serine-type endopeptidase inhibitor activity	K23636	WFDC2	------	------	0.11	2.21	0	1.19	0.31	0.08	0.36	14.9	3.38	0.51	0.69	1.05	0.48	0.1	8.91	0.79	1.9	1.34
ENSMUSG00000017724	Etv4	ets variant 4 [Source:MGI Symbol;Acc:MGI:99423]	GO:0005730;; GO:0048863;; GO:0033600;; GO:0006357;; GO:0005634;; GO:0030154;; GO:0010628;; GO:0060444;; GO:0045893;; GO:0008045;; GO:0045944;; GO:0000978;; GO:0003677;; GO:0000981	cellular_component;;biological_process;;biological_process;;biological_process;;cellular_component;;biological_process;;biological_process;;biological_process;;biological_process;;biological_process;;biological_process;;molecular_function;;molecular_function;;molecular_function	nucleolus;;stem cell differentiation;;negative regulation of mammary gland epithelial cell proliferation;;regulation of transcription from RNA polymerase II promoter;;nucleus;;cell differentiation;;positive regulation of gene expression;;branching involved in mammary gland duct morphogenesis;;positive regulation of transcription, DNA-templated;;motor neuron axon guidance;;positive regulation of t…	K15592	ETV4	mmu05202	Transcriptional misregulation in cancer	7.13	15.01	2.12	31.32	24.76	20.72	9.59	6.56	5.79	4.78	20.28	16.77	3.35	8.55	3.3	4.8	12.63	16.1
ENSMUSG00000017734	Dbndd2	dysbindin (dystrobrevin binding protein 1) domain containing 2 [Source:MGI Symbol;Acc:MGI:106562]	GO:0005737;; GO:0006469	cellular_component;;biological_process	cytoplasm;;negative regulation of protein kinase activity	------	------	------	------	14.38	17.67	2.11	29.91	27.01	32.97	11.42	11.77	8.17	9.91	21.05	23.81	4.6	7.18	6.25	3.52	21.96	21.83
ENSMUSG00000017737	Mmp9	matrix metallopeptidase 9 [Source:MGI Symbol;Acc:MGI:97011]	GO:0004252;; GO:0004175;; GO:0048147;; GO:0090200;; GO:0019087;; GO:0001501;; GO:0044877;; GO:0008270;; GO:0043388;; GO:0008233;; GO:2000697;; GO:0005615;; GO:0051549;; GO:0045766;; GO:0043065;; GO:0002687;; GO:0043066;; GO:0045742;; GO:0008237;; GO:0006508;; GO:1904645;; GO:1904707;; GO:0042802;; GO:2001268;; GO:0030335;; GO:0004222;; GO:0048771;; GO:0034614;; GO:0071276;; GO:0062023;; GO:003299…	molecular_function;;molecular_function;;biological_process;;biological_process;;biological_process;;biological_process;;molecular_function;;molecular_function;;biological_process;;molecular_function;;biological_process;;cellular_component;;biological_process;;biological_process;;biological_process;;biological_process;;biological_process;;biological_process;;molecular_function;;biological_process;…	serine-type endopeptidase activity;;endopeptidase activity;;negative regulation of fibroblast proliferation;;positive regulation of release of cytochrome c from mitochondria;;transformation of host cell by virus;;skeletal system development;;macromolecular complex binding;;zinc ion binding;;positive regulation of DNA binding;;peptidase activity;;negative regulation of epithelial cell differentiat…	K01403	MMP9	mmu04915;; mmu05161;; mmu04670;; mmu05200;; mmu05202;; mmu04657;; mmu05205;; mmu05206;; mmu04668;; mmu05219;; mmu05215;; mmu05418;; mmu01522;; mmu04926	Estrogen signaling pathway;;Hepatitis B;;Leukocyte transendothelial migration;;Pathways in cancer;;Transcriptional misregulation in cancer;;IL-17 signaling pathway;;Proteoglycans in cancer;;MicroRNAs in cancer;;TNF signaling pathway;;Bladder cancer;;Prostate cancer;;Fluid shear stress and atherosclerosis;;Endocrine resistance;;Relaxin signaling pathway	1.27	3.59	4.47	0.83	3.54	0.79	16.33	468.41	27.78	20.57	69.79	45.97	31.61	594.23	19.85	49.82	95.32	42.96
ENSMUSG00000017764	Zswim1	zinc finger SWIM-type containing 1 [Source:MGI Symbol;Acc:MGI:1919221]	GO:0005634;; GO:0008270	cellular_component;;molecular_function	nucleus;;zinc ion binding	------	------	------	------	8.49	6.92	3.26	12.58	13.05	11.9	6.65	2.86	5.44	4.83	8.85	9.36	3.39	2.6	3.97	3.15	7.53	9.55
ENSMUSG00000017776	Crk	v-crk avian sarcoma virus CT10 oncogene homolog [Source:MGI Symbol;Acc:MGI:88508]	GO:0038026;; GO:1990090;; GO:0045121;; GO:0061045;; GO:0014911;; GO:0030307;; GO:0060326;; GO:0017124;; GO:0019899;; GO:0021766;; GO:0001764;; GO:0030010;; GO:1990859;; GO:0043087;; GO:0021987;; GO:0015629;; GO:0005070;; GO:1990314;; GO:1900026;; GO:0061847;; GO:0033628;; GO:0002685;; GO:0045953;; GO:0005886;; GO:2000404;; GO:1990782;; GO:0001784;; GO:0035728;; GO:0005737;; GO:0042169;; GO:000662…	biological_process;;biological_process;;cellular_component;;biological_process;;biological_process;;biological_process;;biological_process;;molecular_function;;molecular_function;;biological_process;;biological_process;;biological_process;;biological_process;;biological_process;;biological_process;;cellular_component;;molecular_function;;biological_process;;biological_process;;biological_process;…	reelin-mediated signaling pathway;;cellular response to nerve growth factor stimulus;;membrane raft;;negative regulation of wound healing;;positive regulation of smooth muscle cell migration;;positive regulation of cell growth;;cell chemotaxis;;SH3 domain binding;;enzyme binding;;hippocampus development;;neuron migration;;establishment of cell polarity;;cellular response to endothelin;;regulation…	K04438	CRK, CRKII	mmu04012;; mmu04010;; mmu04666;; mmu05163;; mmu04722;; mmu04015;; mmu05200;; mmu05211;; mmu04510;; mmu05170;; mmu05206;; mmu04062;; mmu04910;; mmu05220;; mmu04935;; mmu05135;; mmu04810;; mmu05100	ErbB signaling pathway;;MAPK signaling pathway;;Fc gamma R-mediated phagocytosis;;Human cytomegalovirus infection;;Neurotrophin signaling pathway;;Rap1 signaling pathway;;Pathways in cancer;;Renal cell carcinoma;;Focal adhesion;;Human immunodeficiency virus 1 infection;;MicroRNAs in cancer;;Chemokine signaling pathway;;Insulin signaling pathway;;Chronic myeloid leukemia;;Growth hormone synthesis,…	46.34	56.73	95.07	35.58	36.57	23.59	71.99	109.72	83.1	93.36	52.55	42.72	93.56	125.55	83.64	140.7	47.04	53.46
ENSMUSG00000018068	Ints2	integrator complex subunit 2 [Source:MGI Symbol;Acc:MGI:1917672]	GO:0016180;; GO:0005737;; GO:0034472;; GO:0016021;; GO:0031965;; GO:0032039;; GO:0005634	biological_process;;cellular_component;;biological_process;;cellular_component;;cellular_component;;cellular_component;;cellular_component	snRNA processing;;cytoplasm;;snRNA 3'-end processing;;integral component of membrane;;nuclear membrane;;integrator complex;;nucleus	K13139	INTS2	------	------	5.18	7.29	9.1	4.06	4	0.95	7.19	8	9.5	8.47	4.56	4.3	9.82	10.66	8.04	15.31	6.05	7.07
ENSMUSG00000018168	Ikzf3	IKAROS family zinc finger 3 [Source:MGI Symbol;Acc:MGI:1342542]	GO:0005737;; GO:0043565;; GO:0046982;; GO:0044212;; GO:0003700;; GO:0045577;; GO:0005829;; GO:0009617;; GO:0001228;; GO:0042113;; GO:0005654;; GO:0030888;; GO:0045944;; GO:0000977;; GO:0005886;; GO:0045619;; GO:0046872;; GO:0042981;; GO:0005634;; GO:0042802;; GO:0042803	cellular_component;;molecular_function;;molecular_function;;molecular_function;;molecular_function;;biological_process;;cellular_component;;biological_process;;molecular_function;;biological_process;;cellular_component;;biological_process;;biological_process;;molecular_function;;cellular_component;;biological_process;;molecular_function;;biological_process;;cellular_component;;molecular_function;…	cytoplasm;;sequence-specific DNA binding;;protein heterodimerization activity;;transcription regulatory region DNA binding;;transcription factor activity, sequence-specific DNA binding;;regulation of B cell differentiation;;cytosol;;response to bacterium;;transcriptional activator activity, RNA polymerase II transcription regulatory region sequence-specific binding;;B cell activation;;nucleoplasm…	K09220	IKZF, ZNFN1A	------	------	0.15	0.23	0.36	0.8	1.62	0.55	4.48	9.54	3.31	3.42	4.96	5.41	2.01	0.94	2.16	2.72	6.86	3.84
ENSMUSG00000018341	Il12rb2	interleukin 12 receptor, beta 2 [Source:MGI Symbol;Acc:MGI:1270861]	GO:0032609;; GO:0009897;; GO:0034097;; GO:0043235;; GO:0016021;; GO:0019955;; GO:0018108;; GO:0019901;; GO:0005886;; GO:0032729;; GO:0032496;; GO:0004896	biological_process;;cellular_component;;biological_process;;cellular_component;;cellular_component;;molecular_function;;biological_process;;molecular_function;;cellular_component;;biological_process;;biological_process;;molecular_function	interferon-gamma production;;external side of plasma membrane;;response to cytokine;;receptor complex;;integral component of membrane;;cytokine binding;;peptidyl-tyrosine phosphorylation;;protein kinase binding;;plasma membrane;;positive regulation of interferon-gamma production;;response to lipopolysaccharide;;cytokine receptor activity	K05064	IL12RB2	mmu05200;; mmu05321(Inflammatory bowel disease ;; mmu04060;; mmu04658;; mmu04630	Pathways in cancer;;IBD);;Cytokine-cytokine receptor interaction;;Th1 and Th2 cell differentiation;;Jak-STAT signaling pathway	1.35	1.55	8.38	0.52	0.46	0.23	2.15	3.66	2.59	3.54	0.75	1.31	0.85	0.32	4.18	3.21	0.7	1.15
ENSMUSG00000018379	Srsf1	serine and arginine-rich splicing factor 1 [Source:MGI Symbol;Acc:MGI:98283]	GO:0005737;; GO:0016607;; GO:0001701;; GO:0000381;; GO:0000380;; GO:0044547;; GO:0097421;; GO:0050733;; GO:0048709;; GO:0005634;; GO:0033120;; GO:0008380;; GO:0005654;; GO:0000395;; GO:0003723;; GO:0071013;; GO:0051028;; GO:0003729;; GO:0060048;; GO:0045292;; GO:0043422	cellular_component;;cellular_component;;biological_process;;biological_process;;biological_process;;molecular_function;;biological_process;;molecular_function;;biological_process;;cellular_component;;biological_process;;biological_process;;cellular_component;;biological_process;;molecular_function;;cellular_component;;biological_process;;molecular_function;;biological_process;;biological_process;…	cytoplasm;;nuclear speck;;in utero embryonic development;;regulation of alternative mRNA splicing, via spliceosome;;alternative mRNA splicing, via spliceosome;;DNA topoisomerase binding;;liver regeneration;;RS domain binding;;oligodendrocyte differentiation;;nucleus;;positive regulation of RNA splicing;;RNA splicing;;nucleoplasm;;mRNA 5'-splice site recognition;;RNA binding;;catalytic step 2 spli…	K12890	SRSF1, SFRS1, ASF, SF2	mmu04657;; mmu03040;; mmu05168	IL-17 signaling pathway;;Spliceosome;;Herpes simplex virus 1 infection	102.83	165.12	217.13	67.15	88.4	35.28	153.68	181.23	162.84	168.62	115.53	97.17	231.66	220.14	185.93	337.09	100.81	99.38
ENSMUSG00000018417	Myo1b	myosin IB [Source:MGI Symbol;Acc:MGI:107752]	GO:0030175;; GO:0071944;; GO:0010008;; GO:0005737;; GO:0045177;; GO:0000146;; GO:0005546;; GO:0005547;; GO:0003779;; GO:0016459;; GO:0048471;; GO:0003774;; GO:0005524;; GO:0006892;; GO:0051017;; GO:0030898;; GO:0030048;; GO:0051015;; GO:0005886;; GO:0007015;; GO:0005903;; GO:0005516;; GO:0033572;; GO:0005769;; GO:0005884	cellular_component;;cellular_component;;cellular_component;;cellular_component;;cellular_component;;molecular_function;;molecular_function;;molecular_function;;molecular_function;;cellular_component;;cellular_component;;molecular_function;;molecular_function;;biological_process;;biological_process;;molecular_function;;biological_process;;molecular_function;;cellular_component;;biological_process;…	filopodium;;cell periphery;;endosome membrane;;cytoplasm;;apical part of cell;;microfilament motor activity;;phosphatidylinositol-4,5-bisphosphate binding;;phosphatidylinositol-3,4,5-trisphosphate binding;;actin binding;;myosin complex;;perinuclear region of cytoplasm;;motor activity;;ATP binding;;post-Golgi vesicle-mediated transport;;actin filament bundle assembly;;actin-dependent ATPase activi…	K10356	MYO1	------	------	11.9	13.5	12.28	14.18	14.26	8.56	25.11	47.98	21.95	27.38	28.85	21.68	32.48	52.94	18.95	34.77	19.1	31.53
ENSMUSG00000018451	6330403K07Rik	RIKEN cDNA 6330403K07 gene [Source:MGI Symbol;Acc:MGI:1918001]	GO:0016021	cellular_component	integral component of membrane	------	------	------	------	0.21	0.96	0.68	1.86	1.5	1.05	1.01	0.51	0.69	0.91	0.4	0.83	0.35	0.18	0.53	0.63	0.35	0.27
ENSMUSG00000018459	Slc13a3	solute carrier family 13 (sodium-dependent dicarboxylate transporter), member 3 [Source:MGI Symbol;Acc:MGI:2149635]	GO:0016020;; GO:0015744;; GO:0005343;; GO:0005310;; GO:0016021;; GO:0015810;; GO:0015137;; GO:0015362;; GO:0006835;; GO:0005886;; GO:0015141;; GO:0015746;; GO:0017153;; GO:0015183	cellular_component;;biological_process;;molecular_function:organic acid;;molecular_function;;cellular_component;;biological_process;;molecular_function;;molecular_function:high-affinity sodium;;biological_process;;cellular_component;;molecular_function;;biological_process;;molecular_function:sodium;;molecular_function	membrane;;succinate transport;;sodium symporter activity;;dicarboxylic acid transmembrane transporter activity;;integral component of membrane;;aspartate transport;;citrate transmembrane transporter activity;;dicarboxylate symporter activity;;dicarboxylic acid transport;;plasma membrane;;succinate transmembrane transporter activity;;citrate transport;;dicarboxylate symporter activity;;L-aspartate…	K14445	SLC13A2_3_5	------	------	0.06	0	0.11	0.75	1.14	0.54	1.51	2.04	2.4	1.64	3.92	3.23	0.36	0.75	1.66	7.57	4.85	3.71
ENSMUSG00000018509	Cenpv	centromere protein V [Source:MGI Symbol;Acc:MGI:1920389]	GO:0033044;; GO:0005737;; GO:0016846;; GO:0005634;; GO:0031508;; GO:0034508;; GO:0015630;; GO:0007049;; GO:0000776;; GO:0001667;; GO:0046872;; GO:0051233;; GO:0032467;; GO:0051301;; GO:0000777	biological_process;;cellular_component;;molecular_function;;cellular_component;;biological_process;;biological_process;;cellular_component;;biological_process;;cellular_component;;biological_process;;molecular_function;;cellular_component;;biological_process;;biological_process;;cellular_component	regulation of chromosome organization;;cytoplasm;;carbon-sulfur lyase activity;;nucleus;;pericentric heterochromatin assembly;;centromere complex assembly;;microtubule cytoskeleton;;cell cycle;;kinetochore;;ameboidal-type cell migration;;metal ion binding;;spindle midzone;;positive regulation of cytokinesis;;cell division;;condensed chromosome kinetochore	------	------	------	------	10.01	13.06	4.66	14.2	12.14	17.35	5.56	3.6	6.94	5.15	8.71	9.89	4.28	3.82	4.66	3.81	9.57	10.21
ENSMUSG00000018566	Slc2a4	solute carrier family 2 (facilitated glucose transporter), member 4 [Source:MGI Symbol;Acc:MGI:95758]	GO:0009897;; GO:0016020;; GO:0012506;; GO:0044381;; GO:0055056;; GO:0042593;; GO:0046323;; GO:0005905;; GO:0032869;; GO:0032593;; GO:0010021;; GO:0098694;; GO:0030136;; GO:0005737;; GO:0070062;; GO:0071356;; GO:0016021;; GO:0071470;; GO:0030140;; GO:0071456;; GO:0098793;; GO:0048471;; GO:0005355;; GO:0042383;; GO:0030315;; GO:0009986;; GO:0050873;; GO:0045471;; GO:0012505;; GO:0005887;; GO:000588…	cellular_component;;cellular_component;;cellular_component;;biological_process;;molecular_function;;biological_process;;biological_process;;cellular_component;;biological_process;;cellular_component;;biological_process;;biological_process;;cellular_component;;cellular_component;;cellular_component;;biological_process;;cellular_component;;biological_process;;cellular_component;;biological_process;…	external side of plasma membrane;;membrane;;vesicle membrane;;glucose import in response to insulin stimulus;;D-glucose transmembrane transporter activity;;glucose homeostasis;;glucose import;;clathrin-coated pit;;cellular response to insulin stimulus;;insulin-responsive compartment;;amylopectin biosynthetic process;;regulation of synaptic vesicle budding from presynaptic endocytic zone membrane;…	K07191	SLC2A4, GLUT4	mmu04910;; mmu04152;; mmu04920;; mmu04068;; mmu04931;; mmu04930	Insulin signaling pathway;;AMPK signaling pathway;;Adipocytokine signaling pathway;;FoxO signaling pathway;;Insulin resistance;;Type II diabetes mellitus	5.99	6.11	0.45	9.41	11.11	5.05	3.23	2.34	3.93	1.39	5.3	7.67	0.92	1.09	6.85	1.31	5.98	4.48
ENSMUSG00000018648	Dusp14	dual specificity phosphatase 14 [Source:MGI Symbol;Acc:MGI:1927168]	GO:0005737;; GO:0004725;; GO:0005634;; GO:0017017	cellular_component;;molecular_function;;cellular_component;;molecular_function	cytoplasm;;protein tyrosine phosphatase activity;;nucleus;;MAP kinase tyrosine/serine/threonine phosphatase activity	K14165	K14165	------	------	146.02	61.27	13.02	330.97	251.16	259.67	84.25	38.41	39.27	60.37	113.54	115.46	41.72	49.31	32.06	22.88	68.59	68.13
ENSMUSG00000018654	Ikzf1	IKAROS family zinc finger 1 [Source:MGI Symbol;Acc:MGI:1342540]	GO:0032991;; GO:0030218;; GO:0003677;; GO:0051291;; GO:0005654;; GO:0019904;; GO:0030098;; GO:0031618	cellular_component;;biological_process;;molecular_function;;biological_process;;cellular_component;;molecular_function;;biological_process;;cellular_component	macromolecular complex;;erythrocyte differentiation;;DNA binding;;protein heterooligomerization;;nucleoplasm;;protein domain specific binding;;lymphocyte differentiation;;nuclear pericentric heterochromatin	K09220	IKZF, ZNFN1A	------	------	1.34	2.55	3.76	4.44	3.74	1.84	4.84	14.83	8.22	6.66	9.83	7.58	5.41	4.67	7.38	18.19	12.32	8.58
ENSMUSG00000018822	Sfrp5	secreted frizzled-related sequence protein 5 [Source:MGI Symbol;Acc:MGI:1860298]	GO:0090090;; GO:0008285;; GO:0016055;; GO:2000057;; GO:0043433;; GO:0051898;; GO:0005576;; GO:0007275;; GO:0030510	biological_process;;biological_process;;biological_process;;biological_process;;biological_process;;biological_process;;cellular_component;;biological_process;;biological_process	negative regulation of canonical Wnt signaling pathway;;negative regulation of cell proliferation;;Wnt signaling pathway;;negative regulation of Wnt signaling pathway involved in digestive tract morphogenesis;;negative regulation of sequence-specific DNA binding transcription factor activity;;negative regulation of protein kinase B signaling;;extracellular region;;multicellular organism developme…	K02222	SFRP5	mmu04310	Wnt signaling pathway	1.88	3.58	0.33	12.04	10.09	7.87	1.01	0.97	1.65	0.88	5.02	5.8	0.15	0.26	0.76	0.33	3.07	4.27
ENSMUSG00000018893	Mb	myoglobin [Source:MGI Symbol;Acc:MGI:96922]	GO:0007507;; GO:0005344;; GO:0019825;; GO:0020037;; GO:0042542;; GO:0001666;; GO:0009725;; GO:0050873;; GO:0043353;; GO:0031444;; GO:0046872;; GO:0015671	biological_process;;molecular_function;;molecular_function;;molecular_function;;biological_process;;biological_process;;biological_process;;biological_process;;biological_process;;biological_process;;molecular_function;;biological_process	heart development;;oxygen transporter activity;;oxygen binding;;heme binding;;response to hydrogen peroxide;;response to hypoxia;;response to hormone;;brown fat cell differentiation;;enucleate erythrocyte differentiation;;slow-twitch skeletal muscle fiber contraction;;metal ion binding;;oxygen transport	K21892	MB	------	------	0.84	236.22	0	0.59	0.62	0.65	0	0.26	0	0	0.06	0	0.45	18.36	344.23	19.66	0.14	0
ENSMUSG00000018927	Ccl6	chemokine (C-C motif) ligand 6 [Source:MGI Symbol;Acc:MGI:98263]	GO:0002548;; GO:0070098;; GO:0070374;; GO:0030593;; GO:0043547;; GO:0008009;; GO:0071356;; GO:0007186;; GO:0071347;; GO:0071346;; GO:0006954;; GO:0060326;; GO:0048245;; GO:0048247;; GO:0048020;; GO:0005615	biological_process;;biological_process;;biological_process;;biological_process;;biological_process;;molecular_function;;biological_process;;biological_process;;biological_process;;biological_process;;biological_process;;biological_process;;biological_process;;biological_process;;molecular_function;;cellular_component	monocyte chemotaxis;;chemokine-mediated signaling pathway;;positive regulation of ERK1 and ERK2 cascade;;neutrophil chemotaxis;;positive regulation of GTPase activity;;chemokine activity;;cellular response to tumor necrosis factor;;G-protein coupled receptor signaling pathway;;cellular response to interleukin-1;;cellular response to interferon-gamma;;inflammatory response;;cell chemotaxis;;eosino…	K05510	CCL6	mmu04062;; mmu04061;; mmu04060	Chemokine signaling pathway;;Viral protein interaction with cytokine and cytokine receptor;;Cytokine-cytokine receptor interaction	46.81	36.52	42.2	30.24	47.26	38.68	48.47	181.14	162.38	78.07	123.32	95.17	93.56	109.51	115.82	227.67	263.3	71.52
ENSMUSG00000018930	Ccl4	chemokine (C-C motif) ligand 4 [Source:MGI Symbol;Acc:MGI:98261]	GO:0070098;; GO:0006954;; GO:0008009;; GO:2000503;; GO:0032760;; GO:0035690;; GO:0031730;; GO:0048245;; GO:0048247;; GO:0048020;; GO:0043547;; GO:0071356;; GO:0009636;; GO:0007186;; GO:0042802;; GO:0050850;; GO:0030595;; GO:0030593;; GO:0031726;; GO:0043922;; GO:0005615;; GO:0002548;; GO:0051928;; GO:0071347;; GO:0071346;; GO:0070374;; GO:0043117	biological_process;;biological_process;;molecular_function;;biological_process;;biological_process;;biological_process;;molecular_function;;biological_process;;biological_process;;molecular_function;;biological_process;;biological_process;;biological_process;;biological_process;;molecular_function;;biological_process;;biological_process;;biological_process;;molecular_function;;biological_process;…	chemokine-mediated signaling pathway;;inflammatory response;;chemokine activity;;positive regulation of natural killer cell chemotaxis;;positive regulation of tumor necrosis factor production;;cellular response to drug;;CCR5 chemokine receptor binding;;eosinophil chemotaxis;;lymphocyte chemotaxis;;CCR chemokine receptor binding;;positive regulation of GTPase activity;;cellular response to tumor n…	K12964	CCL4	mmu05163;; mmu04620;; mmu04623;; mmu04062;; mmu04061;; mmu04060;; mmu04064	Human cytomegalovirus infection;;Toll-like receptor signaling pathway;;Cytosolic DNA-sensing pathway;;Chemokine signaling pathway;;Viral protein interaction with cytokine and cytokine receptor;;Cytokine-cytokine receptor interaction;;NF-kappa B signaling pathway	0.16	0.51	4.65	0.53	0.78	0.6	2.35	110.19	6.88	9.43	51.35	39.23	30.61	67.14	3.26	9.69	122.27	56.3
ENSMUSG00000018986	Slfn3	schlafen 3 [Source:MGI Symbol;Acc:MGI:1329005]	GO:0008285;; GO:0005524	biological_process;;molecular_function	negative regulation of cell proliferation;;ATP binding	K24457	SLFN12, SLFN12L	------	------	0.97	1.27	0.75	1.07	1.6	0.38	4.04	7.85	4.42	5.09	3.33	2.64	3.08	1.58	2.59	4.33	2.11	1.69
ENSMUSG00000018999	Slc35b4	solute carrier family 35, member B4 [Source:MGI Symbol;Acc:MGI:1931249]	GO:0005794;; GO:0005783;; GO:0005464;; GO:0006111;; GO:0008643;; GO:0005462;; GO:0022857;; GO:0030176;; GO:0015790;; GO:0030173;; GO:1990569	cellular_component;;cellular_component;;molecular_function;;biological_process;;biological_process;;molecular_function;;molecular_function;;cellular_component;;biological_process;;cellular_component;;biological_process	Golgi apparatus;;endoplasmic reticulum;;UDP-xylose transmembrane transporter activity;;regulation of gluconeogenesis;;carbohydrate transport;;UDP-N-acetylglucosamine transmembrane transporter activity;;transmembrane transporter activity;;integral component of endoplasmic reticulum membrane;;UDP-xylose transport;;integral component of Golgi membrane;;UDP-N-acetylglucosamine transmembrane transport	K15278	SLC35B4, YEA4	------	------	9.99	11.84	6.66	10.18	8.52	3.29	13.91	26.93	21.96	15.43	19.67	14.77	9.98	14.36	15.16	18.79	17.52	17.93
ENSMUSG00000019122	Ccl9	chemokine (C-C motif) ligand 9 [Source:MGI Symbol;Acc:MGI:104533]	GO:0002548;; GO:0070098;; GO:0070374;; GO:0030593;; GO:0043547;; GO:0008009;; GO:0071356;; GO:0007186;; GO:0071347;; GO:0071346;; GO:0006954;; GO:0045662;; GO:0048245;; GO:0048247;; GO:0048020;; GO:0005615	biological_process;;biological_process;;biological_process;;biological_process;;biological_process;;molecular_function;;biological_process;;biological_process;;biological_process;;biological_process;;biological_process;;biological_process;;biological_process;;biological_process;;molecular_function;;cellular_component	monocyte chemotaxis;;chemokine-mediated signaling pathway;;positive regulation of ERK1 and ERK2 cascade;;neutrophil chemotaxis;;positive regulation of GTPase activity;;chemokine activity;;cellular response to tumor necrosis factor;;G-protein coupled receptor signaling pathway;;cellular response to interleukin-1;;cellular response to interferon-gamma;;inflammatory response;;negative regulation of …	K22671	CCL9	mmu04062;; mmu04061;; mmu04060	Chemokine signaling pathway;;Viral protein interaction with cytokine and cytokine receptor;;Cytokine-cytokine receptor interaction	6.79	11.9	26.22	15.2	21.94	10.56	67.13	153.93	122.6	94.41	60.11	46.47	79.47	129.82	149.96	222.84	126.02	56.52
ENSMUSG00000019429	Ffar3	free fatty acid receptor 3 [Source:MGI Symbol;Acc:MGI:2685324]	GO:0004930;; GO:0003062;; GO:0014061;; GO:0032722;; GO:0045760;; GO:0045776;; GO:0016021;; GO:0016020;; GO:0071398;; GO:0046626;; GO:0008289;; GO:0042593;; GO:0090276;; GO:0046885;; GO:0006954;; GO:0005886;; GO:0002879;; GO:0007193;; GO:0007186;; GO:0002720;; GO:0002385	molecular_function;;biological_process;;biological_process;;biological_process;;biological_process;;biological_process;;cellular_component;;cellular_component;;biological_process;;biological_process;;molecular_function;;biological_process;;biological_process;;biological_process;;biological_process;;cellular_component;;biological_process;;biological_process;;biological_process;;biological_process;…	G-protein coupled receptor activity;;regulation of heart rate by chemical signal;;regulation of norepinephrine secretion;;positive regulation of chemokine production;;positive regulation of action potential;;negative regulation of blood pressure;;integral component of membrane;;membrane;;cellular response to fatty acid;;regulation of insulin receptor signaling pathway;;lipid binding;;glucose home…	K04326	FFAR3, GPR41	------	------	0.07	0	0	0.69	0.47	0.21	0	0	0	0	0	0.19	0	0	0.04	0	0.1	0
ENSMUSG00000019699	Akt3	thymoma viral proto-oncogene 3 [Source:MGI Symbol;Acc:MGI:1345147]	GO:0018107;; GO:0018105;; GO:0005080;; GO:0007165;; GO:0032869;; GO:0035556;; GO:0005737;; GO:0000002;; GO:0005634;; GO:0045766;; GO:0004674;; GO:0004672;; GO:0005524;; GO:0010765;; GO:1905564;; GO:0006468;; GO:1905653;; GO:0043536;; GO:0005886;; GO:0045793;; GO:0048873;; GO:0048854;; GO:0090050;; GO:0001938;; GO:0032008;; GO:2000773	biological_process;;biological_process;;molecular_function;;biological_process;;biological_process;;biological_process;;cellular_component;;biological_process;;cellular_component;;biological_process;;molecular_function;;molecular_function;;molecular_function;;biological_process;;biological_process;;biological_process;;biological_process;;biological_process;;cellular_component;;biological_process;…	peptidyl-threonine phosphorylation;;peptidyl-serine phosphorylation;;protein kinase C binding;;signal transduction;;cellular response to insulin stimulus;;intracellular signal transduction;;cytoplasm;;mitochondrial genome maintenance;;nucleus;;positive regulation of angiogenesis;;protein serine/threonine kinase activity;;protein kinase activity;;ATP binding;;positive regulation of sodium ion tran…	K04456	AKT	mmu05200;; mmu05205;; mmu04929;; mmu04922;; mmu04923;; mmu04920;; mmu04926;; mmu05170;; mmu04371;; mmu04370;; mmu04066;; mmu05218;; mmu05213;; mmu05212;; mmu05211;; mmu05210;; mmu05215;; mmu05214;; mmu04935;; mmu04931;; mmu04933;; mmu04932(Non-alcoholic fatty liver disease ;; mmu05165;; mmu05164;; mmu05167;; mmu05166;; mmu05161;; mmu05160;; mmu05163;; mmu05162;; mmu05169;; mmu05168;; mmu04261;; m…	Pathways in cancer;;Proteoglycans in cancer;;GnRH secretion;;Glucagon signaling pathway;;Regulation of lipolysis in adipocytes;;Adipocytokine signaling pathway;;Relaxin signaling pathway;;Human immunodeficiency virus 1 infection;;Apelin signaling pathway;;VEGF signaling pathway;;HIF-1 signaling pathway;;Melanoma;;Endometrial cancer;;Pancreatic cancer;;Renal cell carcinoma;;Colorectal cancer;;Pros…	3.91	4.36	6.9	3.99	4.38	1.39	6.83	21.01	14.57	12.4	8.77	6.24	8.93	11.15	9.32	24.21	6.61	8.62
ENSMUSG00000019738	Polr2i	polymerase (RNA) II (DNA directed) polypeptide I [Source:MGI Symbol;Acc:MGI:1917170]	GO:0001193;; GO:0006367;; GO:0005730;; GO:0005634;; GO:0005654;; GO:0005665;; GO:0008270;; GO:0003676;; GO:0006366;; GO:0003899;; GO:0006379;; GO:0006283	biological_process;;biological_process;;cellular_component;;cellular_component;;cellular_component;;cellular_component;;molecular_function;;molecular_function;;biological_process;;molecular_function;;biological_process;;biological_process	maintenance of transcriptional fidelity during DNA-templated transcription elongation from RNA polymerase II promoter;;transcription initiation from RNA polymerase II promoter;;nucleolus;;nucleus;;nucleoplasm;;DNA-directed RNA polymerase II, core complex;;zinc ion binding;;nucleic acid binding;;transcription from RNA polymerase II promoter;;DNA-directed RNA polymerase activity;;mRNA cleavage;;tra…	K03017	RPB9, POLR2I	mmu05016;; mmu03020	Huntington disease;;RNA polymerase	62.36	44.28	7.36	55.8	57.4	66.8	22.34	19.76	22.25	14.51	48.35	55.31	8.03	8.71	9.3	5.06	56.62	54.75
ENSMUSG00000019761	Krt10	keratin 10 [Source:MGI Symbol;Acc:MGI:96685]	GO:0005737;; GO:0018149;; GO:0030216;; GO:0051290;; GO:0005882;; GO:0046982;; GO:0001533;; GO:0030280	cellular_component;;biological_process;;biological_process;;biological_process;;cellular_component;;molecular_function;;cellular_component;;molecular_function	cytoplasm;;peptide cross-linking;;keratinocyte differentiation;;protein heterotetramerization;;intermediate filament;;protein heterodimerization activity;;cornified envelope;;structural constituent of epidermis	K07604	KRT1	mmu04915;; mmu05150	Estrogen signaling pathway;;Staphylococcus aureus infection	13639.2	8433.67	5262.87	9814.04	11927.6	9966.71	3155.14	1205.56	6584.27	2799.86	4397.56	5982.28	1960.45	357.78	4807.35	4066.83	1812.22	5885.93
ENSMUSG00000019779	Frk	fyn-related kinase [Source:MGI Symbol;Acc:MGI:103265]	GO:0038083;; GO:0000122;; GO:0005829;; GO:0030154;; GO:0004715;; GO:0004713;; GO:0005886;; GO:0007169;; GO:0005102;; GO:0005634;; GO:0031234;; GO:0005524	biological_process;;biological_process;;cellular_component;;biological_process;;molecular_function;;molecular_function;;cellular_component;;biological_process;;molecular_function;;cellular_component;;cellular_component;;molecular_function	peptidyl-tyrosine autophosphorylation;;negative regulation of transcription from RNA polymerase II promoter;;cytosol;;cell differentiation;;non-membrane spanning protein tyrosine kinase activity;;protein tyrosine kinase activity;;plasma membrane;;transmembrane receptor protein tyrosine kinase signaling pathway;;receptor binding;;nucleus;;extrinsic component of cytoplasmic side of plasma membrane;…	K08892	FRK, PTK5	------	------	2.1	2.29	4.39	1.01	1.54	0.7	2.26	5.73	3.58	3.44	2.37	1.72	2.92	2.58	2.75	4.68	1.03	3.49
ENSMUSG00000019841	Rev3l	REV3 like, DNA directed polymerase zeta catalytic subunit [Source:MGI Symbol;Acc:MGI:1337131]	GO:0016035;; GO:0051539;; GO:0006281;; GO:0005730;; GO:0000166;; GO:0003887;; GO:0090305;; GO:0006260;; GO:0003677;; GO:0046872;; GO:0042276	cellular_component;;molecular_function;;biological_process;;cellular_component;;molecular_function;;molecular_function;;biological_process;;biological_process;;molecular_function;;molecular_function;;biological_process	zeta DNA polymerase complex;;4 iron, 4 sulfur cluster binding;;DNA repair;;nucleolus;;nucleotide binding;;DNA-directed DNA polymerase activity;;nucleic acid phosphodiester bond hydrolysis;;DNA replication;;DNA binding;;metal ion binding;;error-prone translesion synthesis	K02350	REV3L, POLZ	mmu01524;; mmu03460	Platinum drug resistance;;Fanconi anemia pathway	14.88	20.13	16.21	8	9.12	2.98	12.57	17.48	18.91	16.99	7.22	7.4	18.29	10.88	15.64	22.57	3.18	7.57
ENSMUSG00000019842	Traf3ip2	TRAF3 interacting protein 2 [Source:MGI Symbol;Acc:MGI:2143599]	GO:0048305;; GO:0002230;; GO:0001783;; GO:0005102;; GO:0006959;; GO:0043123	biological_process;;biological_process;;biological_process;;molecular_function;;biological_process;;biological_process	immunoglobulin secretion;;positive regulation of defense response to virus by host;;B cell apoptotic process;;receptor binding;;humoral immune response;;positive regulation of I-kappaB kinase/NF-kappaB signaling	K21124	TRAF3IP2, ACT1	mmu04657;; mmu04218	IL-17 signaling pathway;;Cellular senescence	21.98	17.64	6.25	16.86	17.78	20.58	15.47	7.45	9.07	9.12	11.15	13.31	9.2	6.28	9.44	8.54	13.11	13.02
ENSMUSG00000019845	Tube1	tubulin, epsilon 1 [Source:MGI Symbol;Acc:MGI:1919174]	GO:0005737;; GO:0007017;; GO:0000278;; GO:0003924;; GO:0005815;; GO:0005200;; GO:0000226;; GO:0005874;; GO:0005525	cellular_component;;biological_process;;biological_process;;molecular_function;;cellular_component;;molecular_function;;biological_process;;cellular_component;;molecular_function	cytoplasm;;microtubule-based process;;mitotic cell cycle;;GTPase activity;;microtubule organizing center;;structural constituent of cytoskeleton;;microtubule cytoskeleton organization;;microtubule;;GTP binding	K10391	TUBE	------	------	1.36	2	2.46	0.58	0.47	0.16	2.61	1.48	2.16	2.26	0.75	0.9	1.98	2.23	2.03	2.93	0.8	1.71
ENSMUSG00000019846	Lama4	laminin, alpha 4 [Source:MGI Symbol;Acc:MGI:109321]	GO:0030334;; GO:0005615;; GO:0120163;; GO:0030155;; GO:0050873;; GO:0031594;; GO:0043083;; GO:0005604;; GO:0045995;; GO:0007155;; GO:0005102;; GO:0001568;; GO:0062023;; GO:0005576	biological_process;;cellular_component;;biological_process;;biological_process;;biological_process;;cellular_component;;cellular_component;;cellular_component;;biological_process;;biological_process;;molecular_function;;biological_process;;cellular_component;;cellular_component	regulation of cell migration;;extracellular space;;negative regulation of cold-induced thermogenesis;;regulation of cell adhesion;;brown fat cell differentiation;;neuromuscular junction;;synaptic cleft;;basement membrane;;regulation of embryonic development;;cell adhesion;;receptor binding;;blood vessel development;;collagen-containing extracellular matrix;;extracellular region	K06241	LAMA4	mmu05165;; mmu05200;; mmu04512;; mmu05145;; mmu04510;; mmu05222;; mmu04151;; mmu05146;; mmu05143	Human papillomavirus infection;;Pathways in cancer;;ECM-receptor interaction;;Toxoplasmosis;;Focal adhesion;;Small cell lung cancer;;PI3K-Akt signaling pathway;;Amoebiasis;;African trypanosomiasis	10.27	14.49	6.74	22.22	22.49	22.58	17.5	68.34	37.46	26.9	58.84	49.84	15.35	20.59	16.08	42.42	51.75	68.48
ENSMUSG00000019890	Nts	neurotensin [Source:MGI Symbol;Acc:MGI:1328351]	GO:0050880;; GO:0005184;; GO:0043679;; GO:0005576;; GO:0030133;; GO:0043025;; GO:0008542	biological_process;;molecular_function;;cellular_component;;cellular_component;;cellular_component;;cellular_component;;biological_process	regulation of blood vessel size;;neuropeptide hormone activity;;axon terminus;;extracellular region;;transport vesicle;;neuronal cell body;;visual learning	K05235	NTS	mmu04080	Neuroactive ligand-receptor interaction	0	1.33	3	0.13	0.14	0.54	1.41	49.01	6.65	12.65	11.62	5.5	5.87	12.5	18.46	11.14	11.32	7.01
ENSMUSG00000019913	Sim1	single-minded family bHLH transcription factor 1 [Source:MGI Symbol;Acc:MGI:98306]	GO:0001657;; GO:0007399;; GO:0005634;; GO:0030154;; GO:0006355;; GO:0006357;; GO:0003677;; GO:0046982;; GO:0000981	biological_process;;biological_process;;cellular_component;;biological_process;;biological_process;;biological_process;;molecular_function;;molecular_function;;molecular_function	ureteric bud development;;nervous system development;;nucleus;;cell differentiation;;regulation of transcription, DNA-templated;;regulation of transcription from RNA polymerase II promoter;;DNA binding;;protein heterodimerization activity;;RNA polymerase II transcription factor activity, sequence-specific DNA binding	K09100	SIM	------	------	0.11	0.1	0.09	0.03	0.07	0.04	0.43	0.22	0.12	0.47	0.17	0.65	0.27	0	0.15	0.1	0.08	0.45
ENSMUSG00000019916	P4ha1	procollagen-proline, 2-oxoglutarate 4-dioxygenase (proline 4-hydroxylase), alpha 1 polypeptide [Source:MGI Symbol;Acc:MGI:97463]	GO:0031418;; GO:0005783;; GO:0004656;; GO:0016222;; GO:0016702;; GO:0005788;; GO:0030199;; GO:0005739;; GO:0005506;; GO:0018401;; GO:0042802;; GO:0043231	molecular_function;;cellular_component;;molecular_function;;cellular_component;;molecular_function;;cellular_component;;biological_process;;cellular_component;;molecular_function;;biological_process;;molecular_function;;cellular_component	L-ascorbic acid binding;;endoplasmic reticulum;;procollagen-proline 4-dioxygenase activity;;procollagen-proline 4-dioxygenase complex;;oxidoreductase activity, acting on single donors with incorporation of molecular oxygen, incorporation of two atoms of oxygen;;endoplasmic reticulum lumen;;collagen fibril organization;;mitochondrion;;iron ion binding;;peptidyl-proline hydroxylation to 4-hydroxy-L…	K00472	P4HA	mmu00330	Arginine and proline metabolism	14.96	16.5	12.71	9.12	12.25	8.74	22.37	50.79	26.77	22.27	28.32	23.61	17.21	36.95	27.3	37.99	28.41	34.38
ENSMUSG00000019920	Lims1	LIM and senescent cell antigen-like domains 1 [Source:MGI Symbol;Acc:MGI:1195263]	GO:0046872;; GO:0005925;; GO:0005886	molecular_function;;cellular_component;;cellular_component	metal ion binding;;focal adhesion;;plasma membrane	K23354	LIMS1_2, PINCH1_2	------	------	22.02	27.17	27.24	14.15	14.68	6.74	31.27	72.58	41.12	41.19	29.52	25.79	36.57	49.27	30.28	64.11	20.09	37.18
ENSMUSG00000019932	Kera	keratocan [Source:MGI Symbol;Acc:MGI:1202398]	GO:0005576;; GO:0061303	cellular_component;;biological_process	extracellular region;;cornea development in camera-type eye	------	------	------	------	0.65	2.06	3.03	1.79	2.81	1.26	7.53	29.5	5.42	7.44	15.96	6.44	9.53	1.93	3.7	6.01	10.31	18.14
ENSMUSG00000019943	Atp2b1	ATPase, Ca++ transporting, plasma membrane 1 [Source:MGI Symbol;Acc:MGI:104653]	GO:0045177;; GO:1905056;; GO:0071386;; GO:0032591;; GO:0032809;; GO:0008217;; GO:0016887;; GO:0032590;; GO:1990034;; GO:0030501;; GO:0098982;; GO:0030054;; GO:0015085;; GO:0003056;; GO:0005634;; GO:1901660;; GO:0071305;; GO:0046872;; GO:0005524;; GO:0016324;; GO:0006874;; GO:0006816;; GO:0016323;; GO:0030165;; GO:0009898;; GO:0005887;; GO:0005886;; GO:0009409;; GO:0099059;; GO:0007568;; GO:000742…	cellular_component;;molecular_function;;biological_process;;cellular_component;;cellular_component;;biological_process;;molecular_function;;cellular_component;;biological_process;;biological_process;;cellular_component;;cellular_component;;molecular_function;;biological_process;;cellular_component;;biological_process;;biological_process;;molecular_function;;molecular_function;;cellular_component;…	apical part of cell;;calcium-transporting ATPase activity involved in regulation of presynaptic cytosolic calcium ion concentration;;cellular response to corticosterone stimulus;;dendritic spine membrane;;neuronal cell body membrane;;regulation of blood pressure;;ATPase activity;;dendrite membrane;;calcium ion export from cell;;positive regulation of bone mineralization;;GABA-ergic synapse;;cell …	K05850	ATP2B	mmu04970;; mmu04972;; mmu04978;; mmu04024;; mmu04022;; mmu04961;; mmu04261;; mmu04020;; mmu04925	Salivary secretion;;Pancreatic secretion;;Mineral absorption;;cAMP signaling pathway;;cGMP-PKG signaling pathway;;Endocrine and other factor-regulated calcium reabsorption;;Adrenergic signaling in cardiomyocytes;;Calcium signaling pathway;;Aldosterone synthesis and secretion	19.52	23.27	25.05	14.79	14.71	6.86	30.7	49.36	47.33	40.32	26.93	22.37	27.93	43.04	31.34	67.84	18.22	23.77
ENSMUSG00000019966	Kitl	kit ligand [Source:MGI Symbol;Acc:MGI:96974]	GO:0005125;; GO:0046579;; GO:0097192;; GO:0035162;; GO:0030175;; GO:0007155;; GO:0005737;; GO:0002763;; GO:0008083;; GO:0005615;; GO:0016021;; GO:0002687;; GO:1902035;; GO:0043066;; GO:0070668;; GO:0008284;; GO:0005856;; GO:0030027;; GO:0035234;; GO:0005173;; GO:0007281;; GO:0005886;; GO:0001755;; GO:0008584;; GO:0001541;; GO:0043406;; GO:0050731;; GO:0005576;; GO:0033026;; GO:0045636	molecular_function;;biological_process;;biological_process;;biological_process;;cellular_component;;biological_process;;cellular_component;;biological_process;;molecular_function;;cellular_component;;cellular_component;;biological_process;;biological_process;;biological_process;;biological_process;;biological_process;;cellular_component;;cellular_component;;biological_process;;molecular_function;…	cytokine activity;;positive regulation of Ras protein signal transduction;;extrinsic apoptotic signaling pathway in absence of ligand;;embryonic hemopoiesis;;filopodium;;cell adhesion;;cytoplasm;;positive regulation of myeloid leukocyte differentiation;;growth factor activity;;extracellular space;;integral component of membrane;;positive regulation of leukocyte migration;;positive regulation of h…	K05461	KITLG	mmu04916;; mmu04010;; mmu04014;; mmu04015;; mmu05200;; mmu04151;; mmu04640;; mmu04072	Melanogenesis;;MAPK signaling pathway;;Ras signaling pathway;;Rap1 signaling pathway;;Pathways in cancer;;PI3K-Akt signaling pathway;;Hematopoietic cell lineage;;Phospholipase D signaling pathway	8.92	8.9	15.73	7.11	7.16	3.44	17.62	23.59	18.81	19.57	13.24	9.88	21.23	9.91	15.31	24.91	6.11	9.73
ENSMUSG00000019975	Ikbip	IKBKB interacting protein [Source:MGI Symbol;Acc:MGI:1914704]	GO:0005783	cellular_component	endoplasmic reticulum	------	------	------	------	15.11	17.15	9.48	13.7	20.45	10.08	19.34	66.15	26.37	29.78	43	27.79	23.84	27.02	14.97	40.9	22.81	44.68
ENSMUSG00000019979	Apaf1	apoptotic peptidase activating factor 1 [Source:MGI Symbol;Acc:MGI:1306796]	GO:2001235;; GO:0031072;; GO:0030154;; GO:0001666;; GO:0007275;; GO:0005737;; GO:0005634;; GO:0051260;; GO:0001822;; GO:0001843;; GO:0005524;; GO:0006919;; GO:0007584;; GO:0051402;; GO:0043531;; GO:0010659;; GO:0032991;; GO:1902510;; GO:0007420;; GO:0008635;; GO:0007568;; GO:0008656;; GO:0070059;; GO:0005829;; GO:0071560;; GO:0030900;; GO:0042802;; GO:0043293	biological_process;;molecular_function;;biological_process;;biological_process;;biological_process;;cellular_component;;cellular_component;;biological_process;;biological_process;;biological_process;;molecular_function;;biological_process;;biological_process;;biological_process;;molecular_function;;biological_process;;cellular_component;;biological_process;;biological_process;;biological_process;…	positive regulation of apoptotic signaling pathway;;heat shock protein binding;;cell differentiation;;response to hypoxia;;multicellular organism development;;cytoplasm;;nucleus;;protein homooligomerization;;kidney development;;neural tube closure;;ATP binding;;activation of cysteine-type endopeptidase activity involved in apoptotic process;;response to nutrient;;neuron apoptotic process;;ADP bin…	K02084	APAF1	mmu05164;; mmu05020;; mmu05160;; mmu05162;; mmu05200;; mmu05169;; mmu04115;; mmu05222;; mmu05168;; mmu05152;; mmu01524;; mmu04215;; mmu05134;; mmu04210;; mmu05014(Amyotrophic lateral sclerosis ;; mmu05161;; mmu05016;; mmu05010;; mmu05012	Influenza A;;Prion diseases;;Hepatitis C;;Measles;;Pathways in cancer;;Epstein-Barr virus infection;;p53 signaling pathway;;Small cell lung cancer;;Herpes simplex virus 1 infection;;Tuberculosis;;Platinum drug resistance;;Apoptosis - multiple species;;Legionellosis;;Apoptosis;;ALS);;Hepatitis B;;Huntington disease;;Alzheimer disease;;Parkinson disease	3.4	4.42	3.13	4.63	3.36	2.28	5.16	17.07	7.48	7.11	7.28	8.2	7.85	9.58	5.33	12	10.55	10.1
ENSMUSG00000019987	Arg1	arginase, liver [Source:MGI Symbol;Acc:MGI:88070]	GO:0042130;; GO:0071222;; GO:0004053;; GO:0046007;; GO:0070207;; GO:0048678;; GO:0032964;; GO:0001889;; GO:0010042;; GO:0010043;; GO:0060135;; GO:0014075;; GO:0010963;; GO:0005737;; GO:0043200;; GO:0005615;; GO:0071377;; GO:0071353;; GO:0006525;; GO:0009635;; GO:0019547;; GO:0046686;; GO:0043025;; GO:0033197;; GO:0001938;; GO:2000552;; GO:0043005;; GO:0045087;; GO:0070301;; GO:0030145;; GO:006005…	biological_process;;biological_process;;molecular_function;;biological_process;;biological_process;;biological_process;;biological_process;;biological_process;;biological_process;;biological_process;;biological_process;;biological_process;;biological_process;;cellular_component;;biological_process;;cellular_component;;biological_process;;biological_process;;biological_process;;biological_process;…	negative regulation of T cell proliferation;;cellular response to lipopolysaccharide;;arginase activity;;negative regulation of activated T cell proliferation;;protein homotrimerization;;response to axon injury;;collagen biosynthetic process;;liver development;;response to manganese ion;;response to zinc ion;;maternal process involved in female pregnancy;;response to amine;;regulation of L-argini…	K01476	E3.5.3.1, rocF, arg	mmu05146;; mmu00220;; mmu00330	Amoebiasis;;Arginine biosynthesis;;Arginine and proline metabolism	14.63	31.22	19.21	35.94	43.69	26.29	97.05	261.57	56.79	98.32	276.59	184.33	267.93	672.32	104.43	82	505.08	298.26
ENSMUSG00000019988	Nedd1	neural precursor cell expressed, developmentally down-regulated gene 1 [Source:MGI Symbol;Acc:MGI:97293]	GO:0005737;; GO:0036064;; GO:0070201;; GO:0071539;; GO:0005813;; GO:0045177;; GO:0007019;; GO:0031109;; GO:0000922;; GO:0000242;; GO:0007049;; GO:0000924;; GO:0005814;; GO:0051301	cellular_component;;cellular_component;;biological_process;;biological_process;;cellular_component;;cellular_component;;biological_process;;biological_process;;cellular_component;;cellular_component;;biological_process;;cellular_component;;cellular_component;;biological_process	cytoplasm;;ciliary basal body;;regulation of establishment of protein localization;;protein localization to centrosome;;centrosome;;apical part of cell;;microtubule depolymerization;;microtubule polymerization or depolymerization;;spindle pole;;pericentriolar material;;cell cycle;;gamma-tubulin ring complex, centrosomal;;centriole;;cell division	K16547	NEDD1	------	------	8.14	9.7	10.66	4.96	4.3	1.74	10.79	16.47	14.71	13.35	7.48	5.75	12.77	16.53	13.49	18.35	6.19	6.79
ENSMUSG00000019990	Pde7b	phosphodiesterase 7B [Source:MGI Symbol;Acc:MGI:1352752]	GO:0004115;; GO:0046872;; GO:0007165;; GO:0006198	molecular_function;;molecular_function;;biological_process;;biological_process	3',5'-cyclic-AMP phosphodiesterase activity;;metal ion binding;;signal transduction;;cAMP catabolic process	K18436	PDE7	mmu05032;; mmu00230	Morphine addiction;;Purine metabolism	1.05	1.02	0.94	1.64	1.99	0.65	2.27	14.1	4.57	5.23	9.26	6.77	3.17	2.49	2.16	6.25	6.08	7.07
ENSMUSG00000020007	Il20ra	interleukin 20 receptor, alpha [Source:MGI Symbol;Acc:MGI:3605069]	GO:0019221;; GO:0016021;; GO:0045124;; GO:0042015;; GO:0005886;; GO:2001244;; GO:0004896	biological_process;;cellular_component;;biological_process;;molecular_function;;cellular_component;;biological_process;;molecular_function	cytokine-mediated signaling pathway;;integral component of membrane;;regulation of bone resorption;;interleukin-20 binding;;plasma membrane;;positive regulation of intrinsic apoptotic signaling pathway;;cytokine receptor activity	K05136	IL20RA	mmu04061;; mmu04060;; mmu04630	Viral protein interaction with cytokine and cytokine receptor;;Cytokine-cytokine receptor interaction;;Jak-STAT signaling pathway	2.23	5.63	10.47	0.94	0.79	0.34	6.61	6.4	3.26	4.58	3.7	2.28	5.84	3.65	2.73	4.42	2.32	3.87
ENSMUSG00000020015	Cdk17	cyclin-dependent kinase 17 [Source:MGI Symbol;Acc:MGI:97517]	GO:0005737;; GO:0006468;; GO:0005634;; GO:0004674;; GO:0004693;; GO:0005524	cellular_component;;biological_process;;cellular_component;;molecular_function;;molecular_function;;molecular_function	cytoplasm;;protein phosphorylation;;nucleus;;protein serine/threonine kinase activity;;cyclin-dependent protein serine/threonine kinase activity;;ATP binding	K15595	CDK17, PCTK2	------	------	8.38	11	13.44	7.3	6.96	3.59	12.3	27.81	17.9	14.65	13.43	10.39	24.16	32.22	16.52	22.98	13.3	17.06
ENSMUSG00000020022	Ndufa12	NADH:ubiquinone oxidoreductase subunit A12 [Source:MGI Symbol;Acc:MGI:1913664]	GO:0008137(molecular_function:NADH dehydrogenase ;; GO:0005829;; GO:0005739;; GO:0005747;; GO:0042775;; GO:0006979;; GO:0009055	-;;cellular_component;;cellular_component;;cellular_component;;biological_process;;biological_process;;molecular_function	biquinone) activity;;cytosol;;mitochondrion;;mitochondrial respiratory chain complex I;;mitochondrial ATP synthesis coupled electron transport;;response to oxidative stress;;electron carrier activity	K11352	NDUFA12	mmu05020;; mmu04723;; mmu00190;; mmu04714;; mmu05014(Amyotrophic lateral sclerosis ;; mmu04932(Non-alcoholic fatty liver disease ;; mmu05016;; mmu05010;; mmu05012	Prion diseases;;Retrograde endocannabinoid signaling;;Oxidative phosphorylation;;Thermogenesis;;ALS);;NAFLD);;Huntington disease;;Alzheimer disease;;Parkinson disease	122.62	160.38	26.17	149.5	185.06	214.72	102.28	76.79	88.01	58.96	153.2	162.56	54.89	66.56	66.22	47.49	185.09	161.31
ENSMUSG00000020027	Socs2	suppressor of cytokine signaling 2 [Source:MGI Symbol;Acc:MGI:1201787]	GO:0005737;; GO:0046935;; GO:0032355;; GO:0005131;; GO:0040014;; GO:0005942;; GO:0007595;; GO:0005159;; GO:0046426;; GO:0046627;; GO:0016567;; GO:0032870;; GO:0045666;; GO:0001558;; GO:0046854;; GO:0040015;; GO:0035556;; GO:0060749;; GO:0060396;; GO:0008269	cellular_component;;molecular_function;;biological_process;;molecular_function;;biological_process;;cellular_component;;biological_process;;molecular_function;;biological_process;;biological_process;;biological_process;;biological_process;;biological_process;;biological_process;;biological_process;;biological_process;;biological_process;;biological_process;;biological_process;;molecular_function	cytoplasm;;1-phosphatidylinositol-3-kinase regulator activity;;response to estradiol;;growth hormone receptor binding;;regulation of multicellular organism growth;;phosphatidylinositol 3-kinase complex;;lactation;;insulin-like growth factor receptor binding;;negative regulation of JAK-STAT cascade;;negative regulation of insulin receptor signaling pathway;;protein ubiquitination;;cellular respons…	K04695	SOCS2, CIS2	mmu04917;; mmu04935;; mmu04930;; mmu04630;; mmu04910	Prolactin signaling pathway;;Growth hormone synthesis, secretion and action;;Type II diabetes mellitus;;Jak-STAT signaling pathway;;Insulin signaling pathway	3.21	4.16	6.47	4.5	7.79	3.26	8.91	28.15	11.44	13.72	16.83	11.92	16.28	21.18	11.21	13.53	19.82	16.1
ENSMUSG00000020048	Hsp90b1	heat shock protein 90, beta (Grp94), member 1 [Source:MGI Symbol;Acc:MGI:98817]	GO:0006457;; GO:0005783;; GO:0005886;; GO:0005788;; GO:0005789;; GO:0034663;; GO:0001666;; GO:0030970;; GO:0051082;; GO:0043066;; GO:0048471;; GO:0005524;; GO:0033018;; GO:0005790;; GO:0019903;; GO:0030433;; GO:0031247;; GO:0071318;; GO:0050750;; GO:0042470;; GO:0032991;; GO:0043666;; GO:0005829;; GO:0030496;; GO:0005576;; GO:0003723	biological_process;;cellular_component;;cellular_component;;cellular_component;;cellular_component;;cellular_component;;biological_process;;biological_process;;molecular_function;;biological_process;;cellular_component;;molecular_function;;cellular_component;;cellular_component;;molecular_function;;biological_process;;biological_process;;biological_process;;molecular_function;;cellular_component;…	protein folding;;endoplasmic reticulum;;plasma membrane;;endoplasmic reticulum lumen;;endoplasmic reticulum membrane;;endoplasmic reticulum chaperone complex;;response to hypoxia;;retrograde protein transport, ER to cytosol;;unfolded protein binding;;negative regulation of apoptotic process;;perinuclear region of cytoplasm;;ATP binding;;sarcoplasmic reticulum lumen;;smooth endoplasmic reticulum;;…	K09487	HSP90B, TRA1	mmu04915;; mmu05200;; mmu04657;; mmu05215;; mmu04918;; mmu04141;; mmu04151;; mmu05132;; mmu05418	Estrogen signaling pathway;;Pathways in cancer;;IL-17 signaling pathway;;Prostate cancer;;Thyroid hormone synthesis;;Protein processing in endoplasmic reticulum;;PI3K-Akt signaling pathway;;Salmonella infection;;Fluid shear stress and atherosclerosis	122.3	213.37	348.1	109.78	135.52	127.04	244.46	492.37	375.51	322.05	258.58	180.09	389.13	384.86	386.25	567.73	193.68	234.32
ENSMUSG00000020052	Ascl1	achaete-scute family bHLH transcription factor 1 [Source:MGI Symbol;Acc:MGI:96919]	GO:0090575;; GO:0001227;; GO:0003700;; GO:0005634;; GO:0030154;; GO:0048469;; GO:0061104;; GO:0061103;; GO:0043425;; GO:0003682;; GO:0043025	cellular_component;;molecular_function;;molecular_function;;cellular_component;;biological_process;;biological_process;;biological_process;;biological_process;;molecular_function;;molecular_function;;cellular_component	RNA polymerase II transcription factor complex;;transcriptional repressor activity, RNA polymerase II transcription regulatory region sequence-specific binding;;transcription factor activity, sequence-specific DNA binding;;nucleus;;cell differentiation;;cell maturation;;adrenal chromaffin cell differentiation;;carotid body glomus cell differentiation;;bHLH transcription factor binding;;chromatin …	K09067	ASCL	------	------	0	0	0	0.1	0.19	0.28	0.03	0.03	0	0	0.07	0	0	0	0	0	0	0
ENSMUSG00000020053	Igf1	insulin-like growth factor 1 [Source:MGI Symbol;Acc:MGI:96432]	GO:0005179;; GO:0000187;; GO:0032148;; GO:0008083;; GO:0035630;; GO:0005159;; GO:0005158;; GO:0005737;; GO:0035867;; GO:0070382;; GO:0001974;; GO:0005615	molecular_function;;biological_process;;biological_process;;molecular_function;;biological_process;;molecular_function;;molecular_function;;cellular_component;;cellular_component;;cellular_component;;biological_process;;cellular_component	hormone activity;;activation of MAPK activity;;activation of protein kinase B activity;;growth factor activity;;bone mineralization involved in bone maturation;;insulin-like growth factor receptor binding;;insulin receptor binding;;cytoplasm;;alphav-beta3 integrin-IGF-1-IGF1R complex;;exocytic vesicle;;blood vessel remodeling;;extracellular space	K05459	IGF1	mmu04750;; mmu04730;; mmu05200;; mmu05202;; mmu04510;; mmu05205;; mmu04152;; mmu04550;; mmu04960;; mmu04066;; mmu04213;; mmu04068;; mmu05224;; mmu04211;; mmu05218;; mmu05215;; mmu05214;; mmu04935;; mmu04010;; mmu04914;; mmu04913;; mmu04014;; mmu04015;; mmu04115;; mmu04114;; mmu05410(Hypertrophic cardiomyopathy ;; mmu04151;; mmu04150;; mmu05414(Dilated cardiomyopathy ;; mmu01521;; mmu01522	Inflammatory mediator regulation of TRP channels;;Long-term depression;;Pathways in cancer;;Transcriptional misregulation in cancer;;Focal adhesion;;Proteoglycans in cancer;;AMPK signaling pathway;;Signaling pathways regulating pluripotency of stem cells;;Aldosterone-regulated sodium reabsorption;;HIF-1 signaling pathway;;Longevity regulating pathway - multiple species;;FoxO signaling pathway;;Br…	10.42	4.56	4.92	18.01	25.36	17.48	29.31	78.36	42.8	34.98	63.58	51.73	33.21	11.12	24.98	57.47	53.8	52.48
ENSMUSG00000020067	Mypn	myopalladin [Source:MGI Symbol;Acc:MGI:1916052]	GO:0098632;; GO:0008092;; GO:0005634;; GO:0051371;; GO:0017124;; GO:0030424;; GO:0003779;; GO:0031674;; GO:0045214;; GO:0005886;; GO:0070593;; GO:0007411;; GO:0007156;; GO:0030018	molecular_function;;molecular_function;;cellular_component;;molecular_function;;molecular_function;;cellular_component;;molecular_function;;cellular_component;;biological_process;;cellular_component;;biological_process;;biological_process;;biological_process;;cellular_component	protein binding involved in cell-cell adhesion;;cytoskeletal protein binding;;nucleus;;muscle alpha-actinin binding;;SH3 domain binding;;axon;;actin binding;;I band;;sarcomere organization;;plasma membrane;;dendrite self-avoidance;;axon guidance;;homophilic cell adhesion via plasma membrane adhesion molecules;;Z disc	K22028	MYPN	------	------	0.04	0.54	0	0.27	0.17	0.09	0.04	0.09	0.05	0.05	0.05	0.09	0.04	0.36	3.29	0.05	0.03	0
ENSMUSG00000020077	Srgn	serglycin [Source:MGI Symbol;Acc:MGI:97756]	GO:0008626;; GO:0098978;; GO:0050710;; GO:0005615;; GO:0005794;; GO:0042629;; GO:0050804;; GO:0033382;; GO:0042588;; GO:0099175;; GO:0099091;; GO:0031214;; GO:0016485;; GO:0033364;; GO:0030502;; GO:0005518;; GO:0098685;; GO:0033373;; GO:0033371	biological_process;;cellular_component;;biological_process;;cellular_component;;cellular_component;;cellular_component;;biological_process;;biological_process;;cellular_component;;biological_process;;cellular_component;;biological_process;;biological_process;;biological_process;;biological_process;;molecular_function;;cellular_component;;biological_process;;biological_process	granzyme-mediated apoptotic signaling pathway;;glutamatergic synapse;;negative regulation of cytokine secretion;;extracellular space;;Golgi apparatus;;mast cell granule;;modulation of synaptic transmission;;maintenance of granzyme B location in T cell secretory granule;;zymogen granule;;regulation of postsynapse organization;;postsynaptic specialization, intracellular component;;biomineral tissue…	------	------	------	------	13.46	21.45	106.69	37.13	59.77	45.34	66.86	833.67	140.45	219.78	516.27	308.6	409.36	539.53	143.47	332.69	708.64	383.89
ENSMUSG00000020085	Aifm2	apoptosis-inducing factor, mitochondrion-associated 2 [Source:MGI Symbol;Acc:MGI:1918611]	GO:0005737;; GO:0004174;; GO:0050660;; GO:0005829;; GO:0005811;; GO:0008637;; GO:0005739;; GO:0043065;; GO:0005741;; GO:0003677;; GO:0016021	cellular_component;;molecular_function;;molecular_function;;cellular_component;;cellular_component;;biological_process;;cellular_component;;biological_process;;cellular_component;;molecular_function;;cellular_component	cytoplasm;;electron-transferring-flavoprotein dehydrogenase activity;;flavin adenine dinucleotide binding;;cytosol;;lipid particle;;apoptotic mitochondrial changes;;mitochondrion;;positive regulation of apoptotic process;;mitochondrial outer membrane;;DNA binding;;integral component of membrane	K22745	AIFM2	mmu04115	p53 signaling pathway	7.27	5.53	1.23	11.33	12.79	9.14	3.95	4.59	3.35	2.32	7.78	7.93	2.24	2.67	2.45	2.68	8.88	6.02
ENSMUSG00000020098	Pcbd1	pterin 4 alpha carbinolamine dehydratase/dimerization cofactor of hepatocyte nuclear factor 1 alpha (TCF1) 1 [Source:MGI Symbol;Acc:MGI:94873]	GO:0006729;; GO:0005654;; GO:0004505;; GO:0006558;; GO:0051289;; GO:0008124;; GO:0005829;; GO:0003713;; GO:0043496;; GO:0051291;; GO:0045893;; GO:0005634;; GO:0042802	biological_process;;cellular_component;;molecular_function;;biological_process;;biological_process;;molecular_function;;cellular_component;;molecular_function;;biological_process;;biological_process;;biological_process;;cellular_component;;molecular_function	tetrahydrobiopterin biosynthetic process;;nucleoplasm;;phenylalanine 4-monooxygenase activity;;L-phenylalanine metabolic process;;protein homotetramerization;;4-alpha-hydroxytetrahydrobiopterin dehydratase activity;;cytosol;;transcription coactivator activity;;regulation of protein homodimerization activity;;protein heterooligomerization;;positive regulation of transcription, DNA-templated;;nucle…	K01724	PCBD, phhB	mmu00790	Folate biosynthesis	7.54	9.16	3.83	7.05	5.71	7.08	6.72	2.46	5.03	2.83	3.87	4.81	3.44	2.35	1.97	2.3	2	5.13
ENSMUSG00000020120	Plek	pleckstrin [Source:MGI Symbol;Acc:MGI:1860485]	GO:0030030;; GO:0005080;; GO:0010925;; GO:0060305;; GO:0010572;; GO:0070493;; GO:0005737;; GO:0032233;; GO:0030836;; GO:0031532;; GO:0002244;; GO:0010920;; GO:0045744;; GO:0043325;; GO:0006904;; GO:0033625;; GO:0042803;; GO:0046488;; GO:0005886;; GO:0032587;; GO:0031529;; GO:0007229;; GO:0030866;; GO:0070528;; GO:0030845;; GO:0070560;; GO:0070527	biological_process;;molecular_function;;biological_process;;biological_process;;biological_process;;biological_process;;cellular_component;;biological_process;;biological_process;;biological_process;;biological_process;;biological_process;;biological_process;;molecular_function;;biological_process;;biological_process;;molecular_function;;biological_process;;cellular_component;;cellular_component;…	cell projection organization;;protein kinase C binding;;positive regulation of inositol-polyphosphate 5-phosphatase activity;;regulation of cell diameter;;positive regulation of platelet activation;;thrombin-activated receptor signaling pathway;;cytoplasm;;positive regulation of actin filament bundle assembly;;positive regulation of actin filament depolymerization;;actin cytoskeleton reorganizati…	K19993	PLEK	------	------	3.03	5.37	29.95	5.55	7.2	3.96	15.15	182.66	47.1	38.71	46.7	29.97	77.06	119.45	28.58	107.24	49.25	39.77
ENSMUSG00000020131	Pcsk4	proprotein convertase subtilisin/kexin type 4 [Source:MGI Symbol;Acc:MGI:97514]	GO:0004252;; GO:0005802;; GO:0007340;; GO:0016020;; GO:0009566;; GO:0005788;; GO:0002080;; GO:0022414;; GO:0007339;; GO:0030173;; GO:0016485;; GO:0001669;; GO:0016486;; GO:0048240	molecular_function;;cellular_component;;biological_process;;cellular_component;;biological_process;;cellular_component;;cellular_component;;biological_process;;biological_process;;cellular_component;;biological_process;;cellular_component;;biological_process;;biological_process	serine-type endopeptidase activity;;trans-Golgi network;;acrosome reaction;;membrane;;fertilization;;endoplasmic reticulum lumen;;acrosomal membrane;;reproductive process;;binding of sperm to zona pellucida;;integral component of Golgi membrane;;protein processing;;acrosomal vesicle;;peptide hormone processing;;sperm capacitation	------	------	------	------	1.6	1.35	0.07	2.58	3.59	2.8	0.38	0	0.07	0.06	0.41	0.99	0.04	0.13	0.07	0	0.78	0.96
ENSMUSG00000020137	Thap2	THAP domain containing, apoptosis associated protein 2 [Source:MGI Symbol;Acc:MGI:1914066]	GO:0005730;; GO:0046872;; GO:0003677	cellular_component;;molecular_function;;molecular_function	nucleolus;;metal ion binding;;DNA binding	K23204	THAP2	------	------	5.6	6.24	11.91	3.01	3.34	2.48	8.3	7.84	8.62	8.93	5.07	4.3	7.95	6	9.78	14.12	5.66	3.91
ENSMUSG00000020143	Dock2	dedicator of cyto-kinesis 2 [Source:MGI Symbol;Acc:MGI:2149010]	GO:0016020;; GO:0001766;; GO:0046633;; GO:0046631;; GO:0035022;; GO:0001768;; GO:0050766;; GO:0045059;; GO:0042608;; GO:0042098;; GO:0042110;; GO:0005737;; GO:0006935;; GO:0005096;; GO:0005856;; GO:0030036;; GO:0001771;; GO:0007264;; GO:0030676;; GO:0045060;; GO:0007010;; GO:0002277;; GO:0044351;; GO:0012505	cellular_component;;biological_process;;biological_process;;biological_process;;biological_process;;biological_process;;biological_process;;biological_process;;molecular_function;;biological_process;;biological_process;;cellular_component;;biological_process;;molecular_function;;cellular_component;;biological_process;;biological_process;;biological_process;;molecular_function;;biological_process;…	membrane;;membrane raft polarization;;alpha-beta T cell proliferation;;alpha-beta T cell activation;;positive regulation of Rac protein signal transduction;;establishment of T cell polarity;;positive regulation of phagocytosis;;positive thymic T cell selection;;T cell receptor binding;;T cell proliferation;;T cell activation;;cytoplasm;;chemotaxis;;GTPase activator activity;;cytoskeleton;;actin c…	K12367	DOCK2	mmu04062	Chemokine signaling pathway	0.76	1.69	0.94	3.2	4.62	2.35	5.07	14.39	11.63	5.84	11.45	9.52	4.09	3.29	5.9	11.06	13.78	9.99
ENSMUSG00000020152	Actr2	ARP2 actin-related protein 2 [Source:MGI Symbol;Acc:MGI:1913963]	GO:0005200;; GO:0033206;; GO:0061003;; GO:0030036;; GO:0007163;; GO:0034314;; GO:0061825;; GO:0008356;; GO:0051653;; GO:0005737;; GO:0051321;; GO:0005634;; GO:0030027;; GO:0035984;; GO:0005524;; GO:1905168;; GO:0071437;; GO:0016344;; GO:0060271;; GO:0030478;; GO:0030479;; GO:0051015;; GO:0045471;; GO:0008306;; GO:0005885;; GO:0005938;; GO:0016482;; GO:0008092;; GO:0035861;; GO:0005829;; GO:007134…	molecular_function;;biological_process;;biological_process;;biological_process;;biological_process;;biological_process;;cellular_component;;biological_process;;biological_process;;cellular_component;;biological_process;;cellular_component;;cellular_component;;biological_process;;molecular_function;;biological_process;;cellular_component;;biological_process;;biological_process;;cellular_component;…	structural constituent of cytoskeleton;;meiotic cytokinesis;;positive regulation of dendritic spine morphogenesis;;actin cytoskeleton organization;;establishment or maintenance of cell polarity;;Arp2/3 complex-mediated actin nucleation;;podosome core;;asymmetric cell division;;spindle localization;;cytoplasm;;meiotic cell cycle;;nucleus;;lamellipodium;;cellular response to trichostatin A;;ATP bin…	K17260	ACTR2, ARP2	mmu04530;; mmu04666;; mmu05100;; mmu05135;; mmu04144;; mmu05132;; mmu04810	Tight junction;;Fc gamma R-mediated phagocytosis;;Bacterial invasion of epithelial cells;;Yersinia infection;;Endocytosis;;Salmonella infection;;Regulation of actin cytoskeleton	107.74	107.44	159.37	52.79	55.12	36.16	140.2	234.03	180.53	194.87	100.3	80.17	202.48	251.23	176.51	289.06	86.7	102.36
ENSMUSG00000020154	Ptprb	protein tyrosine phosphatase, receptor type, B [Source:MGI Symbol;Acc:MGI:97809]	GO:0016311;; GO:0043235;; GO:0004725;; GO:0001525;; GO:0016021	biological_process;;cellular_component;;molecular_function;;biological_process;;cellular_component	dephosphorylation;;receptor complex;;protein tyrosine phosphatase activity;;angiogenesis;;integral component of membrane	K05694	PTPRB, PTPB	mmu04520	Adherens junction	4.37	3.11	3.11	7	6.37	2.11	9.76	20.14	13.13	13.47	19.73	12.23	10.38	8	6.18	8.29	12.51	18.2
ENSMUSG00000020155	Kcnmb1	potassium large conductance calcium-activated channel, subfamily M, beta member 1 [Source:MGI Symbol;Acc:MGI:1334203]	GO:1903413;; GO:0016021;; GO:0007568;; GO:0071361;; GO:0097755;; GO:0015459;; GO:1901381;; GO:0051592;; GO:0071456;; GO:0015269	biological_process;;cellular_component;;biological_process;;biological_process;;biological_process;;molecular_function;;biological_process;;biological_process;;biological_process;;molecular_function	cellular response to bile acid;;integral component of membrane;;aging;;cellular response to ethanol;;positive regulation of blood vessel diameter;;potassium channel regulator activity;;positive regulation of potassium ion transmembrane transport;;response to calcium ion;;cellular response to hypoxia;;calcium-activated potassium channel activity	K04937	KCNMB1	mmu04270;; mmu04022;; mmu04911	Vascular smooth muscle contraction;;cGMP-PKG signaling pathway;;Insulin secretion	0.19	0.21	0.23	0.28	0.24	0.02	0.16	1.03	0.66	0.6	1.5	0.6	0.57	0.82	0.73	0.69	1.03	1.14
ENSMUSG00000020176	Grb10	growth factor receptor bound protein 10 [Source:MGI Symbol;Acc:MGI:103232]	GO:0005070;; GO:0005158;; GO:0046627	molecular_function;;molecular_function;;biological_process	SH3/SH2 adaptor activity;;insulin receptor binding;;negative regulation of insulin receptor signaling pathway	K20064	GRB10	mmu04150	mTOR signaling pathway	5.84	6.7	4.23	9.31	8.59	4.25	16.2	59.65	24.27	25.39	32.82	28.41	14.72	21.41	15.37	32.24	25.39	37.34
ENSMUSG00000020189	Osbpl8	oxysterol binding protein-like 8 [Source:MGI Symbol;Acc:MGI:2443807]	GO:0032148;; GO:0070273;; GO:0090204;; GO:0015914;; GO:0005789;; GO:0046326;; GO:0045444;; GO:0051897;; GO:0005783;; GO:0005548;; GO:0016021;; GO:0016020;; GO:0010891;; GO:0001786;; GO:0032541;; GO:0046628;; GO:0030336;; GO:0032934;; GO:0031965;; GO:0008289;; GO:0015485;; GO:0043231;; GO:0005829;; GO:0015248	biological_process;;molecular_function;;biological_process;;biological_process;;cellular_component;;biological_process;;biological_process;;biological_process;;cellular_component;;molecular_function;;cellular_component;;cellular_component;;biological_process;;molecular_function;;cellular_component;;biological_process;;biological_process;;molecular_function;;cellular_component;;molecular_function;…	activation of protein kinase B activity;;phosphatidylinositol-4-phosphate binding;;protein localization to nuclear pore;;phospholipid transport;;endoplasmic reticulum membrane;;positive regulation of glucose import;;fat cell differentiation;;positive regulation of protein kinase B signaling;;endoplasmic reticulum;;phospholipid transporter activity;;integral component of membrane;;membrane;;negati…	K22285	OSBPL8, ORP8	------	------	6.79	8.38	12.77	6.01	6.59	2.78	13.5	23.04	15.9	17.38	12.96	9.38	15.88	18.19	11.36	28.55	6.52	9.13
ENSMUSG00000020256	Aldh1l2	aldehyde dehydrogenase 1 family, member L2 [Source:MGI Symbol;Acc:MGI:2444680]	GO:0004029(molecular_function:aldehyde dehydrogenase ;; GO:0016155;; GO:0006730;; GO:0005739;; GO:0016742;; GO:0009058;; GO:0009258;; GO:0005634	-;;molecular_function;;biological_process;;cellular_component;;molecular_function;;biological_process;;biological_process;;cellular_component	AD) activity;;formyltetrahydrofolate dehydrogenase activity;;one-carbon metabolic process;;mitochondrion;;hydroxymethyl-, formyl- and related transferase activity;;biosynthetic process;;10-formyltetrahydrofolate catabolic process;;nucleus	K00289	ALDH1L	mmu00670	One carbon pool by folate	4.27	2	1.34	2.12	2.48	0.8	4.61	14.43	6.07	5.59	10.16	8.16	7.77	10.03	5.94	7.82	6.17	12.54
ENSMUSG00000020264	Slc36a2	solute carrier family 36 (proton/amino acid symporter), member 2 [Source:MGI Symbol;Acc:MGI:1891430]	GO:0005737;; GO:0016021;; GO:0010155;; GO:0015193;; GO:0032973;; GO:0003333;; GO:0005280;; GO:0015816;; GO:0015171;; GO:0070881;; GO:0035524;; GO:0015828;; GO:0015824;; GO:0005886;; GO:0015180;; GO:0015187;; GO:1902600;; GO:0015808;; GO:0015078;; GO:1900925	cellular_component;;cellular_component;;biological_process;;molecular_function;;biological_process;;biological_process;;molecular_function:hydrogen;;biological_process;;molecular_function;;biological_process;;biological_process;;biological_process;;biological_process;;cellular_component;;molecular_function;;molecular_function;;biological_process;;biological_process;;molecular_function;;biological…	cytoplasm;;integral component of membrane;;regulation of proton transport;;L-proline transmembrane transporter activity;;amino acid export;;amino acid transmembrane transport;;amino acid symporter activity;;glycine transport;;amino acid transmembrane transporter activity;;regulation of proline transport;;proline transmembrane transport;;tyrosine transport;;proline transport;;plasma membrane;;L-al…	K14209	SLC36A, PAT	mmu04974	Protein digestion and absorption	3.57	3.18	0.8	5.33	8.04	5.48	3.23	3.36	2.65	0.64	2.13	2.46	1.07	0.75	2.12	0.79	2.23	1.48
ENSMUSG00000020326	Ccng1	cyclin G1 [Source:MGI Symbol;Acc:MGI:102890]	GO:0005737;; GO:0006468;; GO:0000079;; GO:0030425;; GO:0019901;; GO:0016538;; GO:0044772;; GO:0043066;; GO:0006949;; GO:0007095;; GO:0048471;; GO:0005634;; GO:0043025;; GO:0000307;; GO:0051301	cellular_component;;biological_process;;biological_process;;cellular_component;;molecular_function;;molecular_function;;biological_process;;biological_process;;biological_process;;biological_process;;cellular_component;;cellular_component;;cellular_component;;cellular_component;;biological_process	cytoplasm;;protein phosphorylation;;regulation of cyclin-dependent protein serine/threonine kinase activity;;dendrite;;protein kinase binding;;cyclin-dependent protein serine/threonine kinase regulator activity;;mitotic cell cycle phase transition;;negative regulation of apoptotic process;;syncytium formation;;mitotic G2 DNA damage checkpoint;;perinuclear region of cytoplasm;;nucleus;;neuronal ce…	K10145	CCNG1	mmu04115;; mmu05206	p53 signaling pathway;;MicroRNAs in cancer	17.08	23.41	43.97	11.22	14.86	8.12	31.38	44.97	37.05	39.7	22.64	17.81	45.27	51.57	47.66	56.23	17.25	20.97
ENSMUSG00000020327	Fgf22	fibroblast growth factor 22 [Source:MGI Symbol;Acc:MGI:1914362]	GO:0005794;; GO:0008083;; GO:0005730;; GO:0005104;; GO:0009986;; GO:0008543	cellular_component;;molecular_function;;cellular_component;;molecular_function;;cellular_component;;biological_process	Golgi apparatus;;growth factor activity;;nucleolus;;fibroblast growth factor receptor binding;;cell surface;;fibroblast growth factor receptor signaling pathway	K04358	FGF	mmu04010;; mmu05218;; mmu04014;; mmu04015;; mmu05200;; mmu05224;; mmu04020;; mmu05226;; mmu04151;; mmu04810	MAPK signaling pathway;;Melanoma;;Ras signaling pathway;;Rap1 signaling pathway;;Pathways in cancer;;Breast cancer;;Calcium signaling pathway;;Gastric cancer;;PI3K-Akt signaling pathway;;Regulation of actin cytoskeleton	6.13	2.76	0.5	22.15	17.88	20.89	3.85	0.62	1.44	1.81	9.72	12.6	0.8	0.32	0.62	0.72	4.58	3.67
ENSMUSG00000020330	Hmmr	hyaluronan mediated motility receptor (RHAMM) [Source:MGI Symbol;Acc:MGI:104667]	GO:0005540;; GO:0005813;; GO:0009986;; GO:0015630;; GO:0005829	molecular_function;;cellular_component;;cellular_component;;cellular_component;;cellular_component	hyaluronic acid binding;;centrosome;;cell surface;;microtubule cytoskeleton;;cytosol	K06267	HMMR, RHAMM, CD168	mmu04512	ECM-receptor interaction	4.34	6.45	9.68	2.19	3.64	2.07	13.52	13.99	11.8	15.1	6.44	3.31	16.05	16.46	14.02	21.97	4.75	5.44
ENSMUSG00000020388	Pdlim4	PDZ and LIM domain 4 [Source:MGI Symbol;Acc:MGI:1353470]	GO:0015629;; GO:0030036;; GO:0061061;; GO:0030018;; GO:0055038;; GO:0005737;; GO:0001725;; GO:0031532;; GO:0051496;; GO:0005634;; GO:0003779;; GO:0042805;; GO:0031905;; GO:0046872;; GO:0031901;; GO:0042803;; GO:0005856;; GO:0031941;; GO:0051393;; GO:0030027;; GO:0045211;; GO:0019903;; GO:0005913;; GO:0048471;; GO:0007507;; GO:0043197;; GO:0051371;; GO:0098976;; GO:0034777	cellular_component;;biological_process;;biological_process;;cellular_component;;cellular_component;;cellular_component;;cellular_component;;biological_process;;biological_process;;cellular_component;;molecular_function;;molecular_function;;cellular_component;;molecular_function;;cellular_component;;molecular_function;;cellular_component;;cellular_component;;molecular_function;;cellular_component;…	actin cytoskeleton;;actin cytoskeleton organization;;muscle structure development;;Z disc;;recycling endosome membrane;;cytoplasm;;stress fiber;;actin cytoskeleton reorganization;;positive regulation of stress fiber assembly;;nucleus;;actin binding;;actinin binding;;early endosome lumen;;metal ion binding;;early endosome membrane;;protein homodimerization activity;;cytoskeleton;;filamentous actin…	K23353	PDLIM1_2_3_4	------	------	35.12	22.58	2.17	69.5	66.33	84.08	23.67	10.05	20.65	6.46	34.13	41.84	3.5	1.72	4.38	6.04	33.41	37.48
ENSMUSG00000020395	Itk	IL2 inducible T cell kinase [Source:MGI Symbol;Acc:MGI:96621]	GO:0032609;; GO:0006468;; GO:0050853;; GO:0005911;; GO:0038083;; GO:0005829;; GO:0007202;; GO:0050852;; GO:0032633;; GO:0001816;; GO:0004715;; GO:0002250;; GO:0001865;; GO:0035556;; GO:0046872;; GO:0005634;; GO:0005524	biological_process;;biological_process;;biological_process;;cellular_component;;biological_process;;cellular_component;;biological_process;;biological_process;;biological_process;;biological_process;;molecular_function;;biological_process;;biological_process;;biological_process;;molecular_function;;cellular_component;;molecular_function	interferon-gamma production;;protein phosphorylation;;B cell receptor signaling pathway;;cell-cell junction;;peptidyl-tyrosine autophosphorylation;;cytosol;;activation of phospholipase C activity;;T cell receptor signaling pathway;;interleukin-4 production;;cytokine production;;non-membrane spanning protein tyrosine kinase activity;;adaptive immune response;;NK T cell differentiation;;intracellul…	K07363	ITK	mmu04062;; mmu04670;; mmu04660	Chemokine signaling pathway;;Leukocyte transendothelial migration;;T cell receptor signaling pathway	0.19	0.66	0.67	0.25	0.26	0.13	1.1	3.51	1.09	1.46	1.42	0.72	1.13	0.71	0.65	1.9	1.88	1.11
ENSMUSG00000020399	Havcr2	hepatitis A virus cellular receptor 2 [Source:MGI Symbol;Acc:MGI:2159682]	GO:0042130;; GO:2000521;; GO:0030886;; GO:0071222;; GO:0002838;; GO:0043032;; GO:0002859;; GO:0034154;; GO:0010629;; GO:1901224;; GO:0016592;; GO:0060135;; GO:0032732;; GO:0030054;; GO:0034138;; GO:0002281;; GO:0006357;; GO:0016021;; GO:0002519;; GO:0032703;; GO:0032729;; GO:0046872;; GO:0032722;; GO:0009986;; GO:0032720;; GO:0032712;; GO:1904469;; GO:0045089;; GO:0032815;; GO:0002826;; GO:004508…	biological_process;;biological_process;;biological_process;;biological_process;;biological_process;;biological_process;;biological_process;;biological_process;;biological_process;;biological_process;;cellular_component;;biological_process;;biological_process;;cellular_component;;biological_process;;biological_process;;biological_process;;cellular_component;;biological_process;;biological_process;…	negative regulation of T cell proliferation;;negative regulation of immunological synapse formation;;negative regulation of myeloid dendritic cell activation;;cellular response to lipopolysaccharide;;negative regulation of immune response to tumor cell;;positive regulation of macrophage activation;;negative regulation of natural killer cell mediated cytotoxicity directed against tumor cell target…	K20414	HAVCR2, CD366	------	------	0.79	2.03	3.28	1.03	1.65	1.21	8.31	26.22	10.2	13.27	9.52	5.45	14.85	15.52	10.22	17.07	11.61	11.16
ENSMUSG00000020413	Hus1	HUS1 checkpoint clamp component [Source:MGI Symbol;Acc:MGI:1277962]	GO:0033314;; GO:0000723;; GO:0071479;; GO:0000077;; GO:0031573;; GO:0000724;; GO:0009411;; GO:0035861;; GO:0005634;; GO:0005730;; GO:0006468;; GO:0006289;; GO:0006974;; GO:0008156;; GO:0009792;; GO:0044778;; GO:0001932;; GO:0030896;; GO:0005737;; GO:0007093	biological_process;;biological_process;;biological_process;;biological_process;;biological_process;;biological_process;;biological_process;;cellular_component;;cellular_component;;cellular_component;;biological_process;;biological_process;;biological_process;;biological_process;;biological_process;;biological_process;;biological_process;;cellular_component;;cellular_component;;biological_process	mitotic DNA replication checkpoint;;telomere maintenance;;cellular response to ionizing radiation;;DNA damage checkpoint;;intra-S DNA damage checkpoint;;double-strand break repair via homologous recombination;;response to UV;;site of double-strand break;;nucleus;;nucleolus;;protein phosphorylation;;nucleotide-excision repair;;cellular response to DNA damage stimulus;;negative regulation of DNA re…	K10903	HUS1	mmu04218	Cellular senescence	6	7.3	5.17	3.08	2.43	1.09	6.39	7.9	7.22	5.25	5.11	3.57	5.78	7.48	6.29	8.82	3.87	4.5
ENSMUSG00000020435	Osbp2	oxysterol binding protein 2 [Source:MGI Symbol;Acc:MGI:1921559]	GO:0032934;; GO:0015485;; GO:0005829;; GO:0016020;; GO:0008289;; GO:0097038;; GO:0005886;; GO:0007286;; GO:0097440;; GO:0015248;; GO:0043231	molecular_function;;molecular_function;;cellular_component;;cellular_component;;molecular_function;;cellular_component;;cellular_component;;biological_process;;cellular_component;;molecular_function;;cellular_component	sterol binding;;cholesterol binding;;cytosol;;membrane;;lipid binding;;perinuclear endoplasmic reticulum;;plasma membrane;;spermatid development;;apical dendrite;;sterol transporter activity;;intracellular membrane-bounded organelle	K20462	OSBP2, ORP4	------	------	0.71	1.73	0.11	6.65	3.58	3.64	1.39	2.22	0.74	0.84	2.73	2.79	0.39	0.68	0.23	0.27	1.24	1.72
ENSMUSG00000020444	Guk1	guanylate kinase 1 [Source:MGI Symbol;Acc:MGI:95871]	GO:0019673;; GO:0046034;; GO:0005829;; GO:0004385;; GO:0046939;; GO:0046054;; GO:0046060;; GO:0034436;; GO:0046711;; GO:0006185	biological_process;;biological_process;;cellular_component;;molecular_function;;biological_process;;biological_process;;biological_process;;biological_process;;biological_process;;biological_process	GDP-mannose metabolic process;;ATP metabolic process;;cytosol;;guanylate kinase activity;;nucleotide phosphorylation;;dGMP metabolic process;;dATP metabolic process;;glycoprotein transport;;GDP biosynthetic process;;dGDP biosynthetic process	K00942	gmk, GUK1	mmu00230	Purine metabolism	70.83	58.69	9.7	64.59	61.91	81.77	34.14	23.6	25.53	22.59	51.55	62.2	17.86	14.29	20.91	11.22	53.79	52.81
ENSMUSG00000020492	Ska2	spindle and kinetochore associated complex subunit 2 [Source:MGI Symbol;Acc:MGI:1913390]	GO:0031110;; GO:0005737;; GO:0000278;; GO:0008017;; GO:0000940;; GO:0005876;; GO:0007059;; GO:0051301	biological_process;;cellular_component;;biological_process;;molecular_function;;cellular_component;;cellular_component;;biological_process;;biological_process	regulation of microtubule polymerization or depolymerization;;cytoplasm;;mitotic cell cycle;;microtubule binding;;condensed chromosome outer kinetochore;;spindle microtubule;;chromosome segregation;;cell division	------	------	------	------	6.16	9.58	14.2	3.15	4.14	4.22	11.52	13.76	14.87	14.1	4.79	4.24	22.45	15.64	14.82	22.69	4.77	6.29
ENSMUSG00000020519	Sap30l	SAP30-like [Source:MGI Symbol;Acc:MGI:1354709]	GO:0005730;; GO:0000118;; GO:0042393;; GO:0044378;; GO:0070273;; GO:0010314;; GO:0004407;; GO:0005634;; GO:0000122;; GO:0032266;; GO:0031491;; GO:0006355;; GO:0008270;; GO:0003677	cellular_component;;cellular_component;;molecular_function;;molecular_function;;molecular_function;;molecular_function;;molecular_function;;cellular_component;;biological_process;;molecular_function;;molecular_function;;biological_process;;molecular_function;;molecular_function	nucleolus;;histone deacetylase complex;;histone binding;;non-sequence-specific DNA binding, bending;;phosphatidylinositol-4-phosphate binding;;phosphatidylinositol-5-phosphate binding;;histone deacetylase activity;;nucleus;;negative regulation of transcription from RNA polymerase II promoter;;phosphatidylinositol-3-phosphate binding;;nucleosome binding;;regulation of transcription, DNA-templated;…	K19202	SAP30	mmu05169	Epstein-Barr virus infection	15.51	19.48	2.45	29.63	31.73	41.23	10.24	10.59	9.05	6.84	25.14	30.41	4.72	4.86	4.19	5.05	28.1	35.21
ENSMUSG00000020522	Mfap3	microfibrillar-associated protein 3 [Source:MGI Symbol;Acc:MGI:1924068]	GO:0016021	cellular_component	integral component of membrane	K25407	MFAP3	------	------	11.18	11.57	13.46	9.02	8.58	4.03	17.81	26.44	19.28	20.49	14.48	12.95	14.85	17.42	16.68	29.16	14.46	15.45
ENSMUSG00000020546	Stxbp4	syntaxin binding protein 4 [Source:MGI Symbol;Acc:MGI:1342296]	GO:0050821;; GO:0008286;; GO:0071346;; GO:0045335;; GO:0006605;; GO:0006974;; GO:0010827;; GO:0019905;; GO:1902808;; GO:0061178;; GO:0010838	biological_process;;biological_process;;biological_process;;cellular_component;;biological_process;;biological_process;;biological_process;;molecular_function;;biological_process;;biological_process;;biological_process	protein stabilization;;insulin receptor signaling pathway;;cellular response to interferon-gamma;;phagocytic vesicle;;protein targeting;;cellular response to DNA damage stimulus;;regulation of glucose transport;;syntaxin binding;;positive regulation of cell cycle G1/S phase transition;;regulation of insulin secretion involved in cellular response to glucose stimulus;;positive regulation of kerati…	K15302	STXBP4, SYNIP	------	------	0.54	0.85	1.36	0.65	0.5	0.34	1.71	4.96	2.82	1.41	2.13	1.22	1.67	1.02	1.74	2.76	1.56	2.02
ENSMUSG00000020573	Pik3cg	phosphatidylinositol-4,5-bisphosphate 3-kinase catalytic subunit gamma [Source:MGI Symbol;Acc:MGI:1353576]	GO:0036092;; GO:0016310;; GO:1903169;; GO:0043406;; GO:0035005;; GO:0001525;; GO:0051897;; GO:0043085;; GO:0046934;; GO:0032252;; GO:0005944;; GO:0005942;; GO:0016020;; GO:0046875;; GO:0052812;; GO:0004674;; GO:0010897;; GO:0016477;; GO:0007186;; GO:0046854;; GO:0005524;; GO:0005737;; GO:0006468;; GO:2000270;; GO:0006935;; GO:0016303;; GO:0016301;; GO:0006954;; GO:0005886;; GO:0014065;; GO:004801…	biological_process;;biological_process;;biological_process;;biological_process;;molecular_function;;biological_process;;biological_process;;biological_process;;molecular_function;;biological_process;;cellular_component;;cellular_component;;cellular_component;;molecular_function;;molecular_function;;molecular_function;;biological_process;;biological_process;;biological_process;;biological_process;…	phosphatidylinositol-3-phosphate biosynthetic process;;phosphorylation;;regulation of calcium ion transmembrane transport;;positive regulation of MAP kinase activity;;1-phosphatidylinositol-4-phosphate 3-kinase activity;;angiogenesis;;positive regulation of protein kinase B signaling;;positive regulation of catalytic activity;;phosphatidylinositol-4,5-bisphosphate 3-kinase activity;;secretory gra…	K21289	PIK3CG	mmu04725;; mmu05167;; mmu04072;; mmu04611;; mmu05145;; mmu04022;; mmu04261;; mmu04062;; mmu04151;; mmu05132;; mmu04371;; mmu04921;; mmu00562	Cholinergic synapse;;Kaposi sarcoma-associated herpesvirus infection;;Phospholipase D signaling pathway;;Platelet activation;;Toxoplasmosis;;cGMP-PKG signaling pathway;;Adrenergic signaling in cardiomyocytes;;Chemokine signaling pathway;;PI3K-Akt signaling pathway;;Salmonella infection;;Apelin signaling pathway;;Oxytocin signaling pathway;;Inositol phosphate metabolism	1.49	2.15	1.92	3.43	3.3	1.22	4.43	12.47	7.93	6.05	8.55	7.45	4.05	3.71	4.83	10.77	7.96	7.69
ENSMUSG00000020583	Matn3	matrilin 3 [Source:MGI Symbol;Acc:MGI:1328350]	GO:0051216;; GO:0005615;; GO:0031012;; GO:0003429;; GO:0062023;; GO:0005509	biological_process;;cellular_component;;cellular_component;;biological_process;;cellular_component;;molecular_function	cartilage development;;extracellular space;;extracellular matrix;;growth plate cartilage chondrocyte morphogenesis;;collagen-containing extracellular matrix;;calcium ion binding	K19467	MATN	------	------	0	0	0	0	0	0	0	1.2	0	0.08	0.07	0.15	0.07	1.24	0	0.02	0.05	0.08
ENSMUSG00000020598	Nrcam	neuronal cell adhesion molecule [Source:MGI Symbol;Acc:MGI:104750]	GO:0008104;; GO:0010975;; GO:0098632;; GO:0030424;; GO:0019227;; GO:0045202;; GO:0070593;; GO:0007411;; GO:0001525;; GO:0030506;; GO:0007417;; GO:0099061;; GO:0099175;; GO:0031290;; GO:0086080;; GO:0098609;; GO:0099055;; GO:0005886;; GO:0007156;; GO:0045162;; GO:0043194;; GO:0005576;; GO:0033268;; GO:0098978	biological_process;;biological_process;;molecular_function;;cellular_component;;biological_process;;cellular_component;;biological_process;;biological_process;;biological_process;;molecular_function;;biological_process;;cellular_component;;biological_process;;biological_process;;molecular_function;;biological_process;;cellular_component;;cellular_component;;biological_process;;biological_process;…	protein localization;;regulation of neuron projection development;;protein binding involved in cell-cell adhesion;;axon;;neuronal action potential propagation;;synapse;;dendrite self-avoidance;;axon guidance;;angiogenesis;;ankyrin binding;;central nervous system development;;integral component of postsynaptic density membrane;;regulation of postsynapse organization;;retinal ganglion cell axon gui…	K06756	NRCAM	mmu04514(Cell adhesion molecules	CAMs)	1.61	3.45	11.42	12.37	9.72	10.34	12.88	1.29	5.58	10.24	5.79	4.92	3.11	2.48	3.39	8.96	1.83	1.77
ENSMUSG00000020627	Klhl29	kelch-like 29 [Source:MGI Symbol;Acc:MGI:2683857]	GO:0005575;; GO:0008150;; GO:0003674;; GO:0005515	cellular_component;;biological_process;;molecular_function;;molecular_function	cellular_component;;biological_process;;molecular_function;;protein binding	K10465	KLHL29, KBTBD9	------	------	0.63	0.97	0.24	3.48	3.28	1.68	1.78	1.14	1.17	1.3	1.82	2.36	0.59	0.97	0.75	0.96	1.73	2.25
ENSMUSG00000020641	Rsad2	radical S-adenosyl methionine domain containing 2 [Source:MGI Symbol;Acc:MGI:1929628]	GO:0005783;; GO:0034157;; GO:0005789;; GO:0001503;; GO:0050709;; GO:0009615;; GO:0005811;; GO:0045071;; GO:0005739;; GO:0046872;; GO:0043367;; GO:2000553;; GO:0045087;; GO:0001650;; GO:0003824;; GO:0034165;; GO:0030278;; GO:0043621;; GO:0051607;; GO:0051539;; GO:0005743;; GO:0005741;; GO:0035710	cellular_component;;biological_process;;cellular_component;;biological_process;;biological_process;;biological_process;;cellular_component;;biological_process;;cellular_component;;molecular_function;;biological_process;;biological_process;;biological_process;;cellular_component;;molecular_function;;biological_process;;biological_process;;molecular_function;;biological_process;;molecular_function;…	endoplasmic reticulum;;positive regulation of toll-like receptor 7 signaling pathway;;endoplasmic reticulum membrane;;ossification;;negative regulation of protein secretion;;response to virus;;lipid particle;;negative regulation of viral genome replication;;mitochondrion;;metal ion binding;;CD4-positive, alpha-beta T cell differentiation;;positive regulation of T-helper 2 cell cytokine production…	K15045	RSAD2	mmu05164;; mmu05160	Influenza A;;Hepatitis C	0.77	0.39	0.53	1.07	1.36	0.78	2.42	7.4	4.05	3.22	6.75	7.92	3.8	3.5	1.42	3.05	4.72	5.76
ENSMUSG00000020642	Rnf144a	ring finger protein 144A [Source:MGI Symbol;Acc:MGI:1344401]	GO:0005737;; GO:0005794;; GO:0031624;; GO:0032436;; GO:0043231;; GO:0016021;; GO:0000151;; GO:0030659;; GO:0006511;; GO:0005886;; GO:0046872;; GO:0061630;; GO:0000209	cellular_component;;cellular_component;;molecular_function;;biological_process;;cellular_component;;cellular_component;;cellular_component;;cellular_component;;biological_process;;cellular_component;;molecular_function;;molecular_function;;biological_process	cytoplasm;;Golgi apparatus;;ubiquitin conjugating enzyme binding;;positive regulation of proteasomal ubiquitin-dependent protein catabolic process;;intracellular membrane-bounded organelle;;integral component of membrane;;ubiquitin ligase complex;;cytoplasmic vesicle membrane;;ubiquitin-dependent protein catabolic process;;plasma membrane;;metal ion binding;;ubiquitin protein ligase activity;;pro…	K11975	RNF144	------	------	2.87	2.45	2.09	4.87	5.38	2.07	7.56	23.02	7.09	9.11	16.85	16.4	6.12	7.76	3.85	12.87	14.51	16.45
ENSMUSG00000020658	Efr3b	EFR3 homolog B [Source:MGI Symbol;Acc:MGI:2444851]	GO:0005829;; GO:0072659;; GO:0005886;; GO:0046854	cellular_component;;biological_process;;cellular_component;;biological_process	cytosol;;protein localization to plasma membrane;;plasma membrane;;phosphatidylinositol phosphorylation	------	------	------	------	0.35	1.22	0.24	0.57	0.56	0.27	0.67	2.81	0.99	0.92	1.9	1.38	0.98	0.69	0.81	1.01	1.88	1.48
ENSMUSG00000020674	Pxdn	peroxidasin [Source:MGI Symbol;Acc:MGI:1916925]	GO:0005201;; GO:0005783;; GO:0020037;; GO:0006979;; GO:0042744;; GO:0062023;; GO:0030198;; GO:0046872;; GO:0004601;; GO:0055114;; GO:0005615	molecular_function;;cellular_component;;molecular_function;;biological_process;;biological_process;;cellular_component;;biological_process;;molecular_function;;molecular_function;;biological_process;;cellular_component	extracellular matrix structural constituent;;endoplasmic reticulum;;heme binding;;response to oxidative stress;;hydrogen peroxide catabolic process;;collagen-containing extracellular matrix;;extracellular matrix organization;;metal ion binding;;peroxidase activity;;oxidation-reduction process;;extracellular space	K19511	PXDN, VPO1	------	------	4.93	7.86	4.02	19.46	14.83	8.24	22.2	53.28	23.42	31.23	67.2	56.03	15.54	25.92	11.34	25.39	54.03	77.31
ENSMUSG00000020687	Cdc27	cell division cycle 27 [Source:MGI Symbol;Acc:MGI:102685]	GO:0005737;; GO:0070979;; GO:0005813;; GO:0005634;; GO:0005654;; GO:0019903;; GO:0007091;; GO:0005876;; GO:0005680	cellular_component;;biological_process;;cellular_component;;cellular_component;;cellular_component;;molecular_function;;biological_process;;cellular_component;;cellular_component	cytoplasm;;protein K11-linked ubiquitination;;centrosome;;nucleus;;nucleoplasm;;protein phosphatase binding;;metaphase/anaphase transition of mitotic cell cycle;;spindle microtubule;;anaphase-promoting complex	K03350	APC3, CDC27	mmu04110;; mmu04120;; mmu05166;; mmu04914;; mmu04114	Cell cycle;;Ubiquitin mediated proteolysis;;Human T-cell leukemia virus 1 infection;;Progesterone-mediated oocyte maturation;;Oocyte meiosis	14.47	17.84	22.97	8.36	10.42	3.99	21.53	30.27	25.79	28.17	16.45	9.83	29.57	26.84	20.01	43.03	9.52	12.59
ENSMUSG00000020689	Itgb3	integrin beta 3 [Source:MGI Symbol;Acc:MGI:96612]	GO:0038027;; GO:0035868;; GO:0050840;; GO:0071133;; GO:0032147;; GO:0019899;; GO:0070051;; GO:0035866;; GO:0035867;; GO:0043277;; GO:0050839;; GO:0033627	biological_process;;cellular_component;;molecular_function;;cellular_component;;biological_process;;molecular_function;;molecular_function;;cellular_component;;cellular_component;;biological_process;;molecular_function;;biological_process	apolipoprotein A-I-mediated signaling pathway;;alphav-beta3 integrin-HMGB1 complex;;extracellular matrix binding;;alpha9-beta1 integrin-ADAM8 complex;;activation of protein kinase activity;;enzyme binding;;fibrinogen binding;;alphav-beta3 integrin-PKCalpha complex;;alphav-beta3 integrin-IGF-1-IGF1R complex;;apoptotic cell clearance;;cell adhesion molecule binding;;cell adhesion mediated by integr…	K06493	ITGB3, CD61	mmu05165;; mmu05163;; mmu04380;; mmu04015;; mmu04512;; mmu05410(Hypertrophic cardiomyopathy ;; mmu04510;; mmu05205;; mmu05206;; mmu05168;; mmu04611;; mmu04151;; mmu04919;; mmu05412(Arrhythmogenic right ventricular cardiomyopathy ;; mmu05414(Dilated cardiomyopathy ;; mmu05418;; mmu04810;; mmu04640;; mmu04145	Human papillomavirus infection;;Human cytomegalovirus infection;;Osteoclast differentiation;;Rap1 signaling pathway;;ECM-receptor interaction;;HCM);;Focal adhesion;;Proteoglycans in cancer;;MicroRNAs in cancer;;Herpes simplex virus 1 infection;;Platelet activation;;PI3K-Akt signaling pathway;;Thyroid hormone signaling pathway;;ARVC);;DCM);;Fluid shear stress and atherosclerosis;;Regulation of act…	1.56	2.91	0.96	2.66	2.64	1.62	5.42	25.44	9.36	6.55	16.15	11.18	5.4	16.08	5.59	9.21	13.18	14.71
ENSMUSG00000020723	Cacng4	calcium channel, voltage-dependent, gamma subunit 4 [Source:MGI Symbol;Acc:MGI:1859167]	GO:0019226;; GO:0032281;; GO:1990454;; GO:0099061;; GO:0016247;; GO:2000311;; GO:0098962;; GO:0009986;; GO:0044297;; GO:0035255;; GO:0014069;; GO:0036477;; GO:0098943;; GO:0042220;; GO:2000969;; GO:0051968;; GO:0099590;; GO:0098970;; GO:0005246;; GO:0005245;; GO:0098978;; GO:0098839	biological_process;;cellular_component;;cellular_component;;cellular_component;;molecular_function;;biological_process;;biological_process;;cellular_component;;cellular_component;;molecular_function;;cellular_component;;cellular_component;;biological_process;;biological_process;;biological_process;;biological_process;;biological_process;;biological_process;;molecular_function;;molecular_function;…	transmission of nerve impulse;;AMPA glutamate receptor complex;;L-type voltage-gated calcium channel complex;;integral component of postsynaptic density membrane;;channel regulator activity;;regulation of alpha-amino-3-hydroxy-5-methyl-4-isoxazole propionate selective glutamate receptor activity;;regulation of postsynaptic neurotransmitter receptor activity;;cell surface;;cell body;;ionotropic gl…	K04869	CACNG4	mmu04010;; mmu04260;; mmu04261;; mmu05410(Hypertrophic cardiomyopathy ;; mmu05412(Arrhythmogenic right ventricular cardiomyopathy ;; mmu05414(Dilated cardiomyopathy ;; mmu04921	MAPK signaling pathway;;Cardiac muscle contraction;;Adrenergic signaling in cardiomyocytes;;HCM);;ARVC);;DCM);;Oxytocin signaling pathway	0.93	0.1	0.09	0.86	0.53	0.76	0.15	0.04	0.18	0.25	0.39	0.34	0.06	0.15	0.05	0.33	0.11	0.19
ENSMUSG00000020821	Kif1c	kinesin family member 1C [Source:MGI Symbol;Acc:MGI:1098260]	GO:0043005;; GO:0005794;; GO:0008574;; GO:0006890;; GO:0016192;; GO:0005874;; GO:0008017;; GO:1904115;; GO:0007018;; GO:0030425;; GO:0030705;; GO:0003777;; GO:0016887;; GO:0005871;; GO:0030424;; GO:1990049;; GO:1990048;; GO:0005524	cellular_component;;cellular_component;;molecular_function;;biological_process;;biological_process;;cellular_component;;molecular_function;;cellular_component;;biological_process;;cellular_component;;biological_process;;molecular_function;;molecular_function;;cellular_component;;cellular_component;;biological_process;;biological_process;;molecular_function	neuron projection;;Golgi apparatus;;ATP-dependent microtubule motor activity, plus-end-directed;;retrograde vesicle-mediated transport, Golgi to ER;;vesicle-mediated transport;;microtubule;;microtubule binding;;axon cytoplasm;;microtubule-based movement;;dendrite;;cytoskeleton-dependent intracellular transport;;microtubule motor activity;;ATPase activity;;kinesin complex;;axon;;retrograde neurona…	K10392	KIF1	------	------	122.82	79.53	19.23	173.88	164.71	123.46	59.03	29.46	55.37	35.93	100.8	114.52	16.96	19.04	28.9	25.97	79.1	90.87
ENSMUSG00000020829	Slc46a1	solute carrier family 46, member 1 [Source:MGI Symbol;Acc:MGI:1098733]	GO:0016324;; GO:0005737;; GO:1904447;; GO:0016021;; GO:0015232;; GO:0015884;; GO:0005542;; GO:0008517;; GO:0051958;; GO:0031526;; GO:1902600;; GO:0015886;; GO:0015350;; GO:0005886;; GO:0015078	cellular_component;;cellular_component;;biological_process;;cellular_component;;molecular_function;;biological_process;;molecular_function;;molecular_function;;biological_process;;cellular_component;;biological_process;;biological_process;;molecular_function;;cellular_component;;molecular_function	apical plasma membrane;;cytoplasm;;folic acid import into cell;;integral component of membrane;;heme transporter activity;;folic acid transport;;folic acid binding;;folic acid transporter activity;;methotrexate transport;;brush border membrane;;hydrogen ion transmembrane transport;;heme transport;;methotrexate transporter activity;;plasma membrane;;hydrogen ion transmembrane transporter activity	K14613	SLC46A1	mmu04978;; mmu01523;; mmu04977	Mineral absorption;;Antifolate resistance;;Vitamin digestion and absorption	7.72	5.16	0.7	9.73	10.33	12.73	2.41	3.4	4.31	1.96	6.82	8.2	1	0.9	2.37	1.76	5.02	7.23
ENSMUSG00000020831	0610010K14Rik	RIKEN cDNA 0610010K14 gene [Source:MGI Symbol;Acc:MGI:1915609]	GO:0006325;; GO:0005829;; GO:0016589;; GO:0005654;; GO:0003677;; GO:0071339	biological_process;;cellular_component;;cellular_component;;cellular_component;;molecular_function;;cellular_component	chromatin organization;;cytosol;;NURF complex;;nucleoplasm;;DNA binding;;MLL1 complex	K23406	BAP18	------	------	45.71	51.96	10.64	55.63	63.35	77.29	26.05	22.54	26.19	16.19	52.59	58.23	13.08	11.4	14.1	12.99	50.74	49.82
ENSMUSG00000020839	Tmigd1	transmembrane and immunoglobulin domain containing 1 [Source:MGI Symbol;Acc:MGI:1913851]	GO:0042127;; GO:0005737;; GO:0030334;; GO:0016021;; GO:0043066;; GO:0090559;; GO:0005886	biological_process;;cellular_component;;biological_process;;cellular_component;;biological_process;;biological_process;;cellular_component	regulation of cell proliferation;;cytoplasm;;regulation of cell migration;;integral component of membrane;;negative regulation of apoptotic process;;regulation of membrane permeability;;plasma membrane	------	------	------	------	4.38	16.04	13.46	1.01	1.71	1.91	5.45	16.72	12.56	13.22	6.07	2.48	26.59	24.7	8.24	7.22	4.28	4.46
ENSMUSG00000020841	Cpd	carboxypeptidase D [Source:MGI Symbol;Acc:MGI:107265]	GO:0051721;; GO:0005615;; GO:0048471;; GO:0004181;; GO:0005802;; GO:0004185;; GO:0044877;; GO:0008270;; GO:0005886;; GO:0016485;; GO:0006518;; GO:0005634;; GO:0016021;; GO:0043231	molecular_function;;cellular_component;;cellular_component;;molecular_function;;cellular_component;;molecular_function;;molecular_function;;molecular_function;;cellular_component;;biological_process;;biological_process;;cellular_component;;cellular_component;;cellular_component	protein phosphatase 2A binding;;extracellular space;;perinuclear region of cytoplasm;;metallocarboxypeptidase activity;;trans-Golgi network;;serine-type carboxypeptidase activity;;macromolecular complex binding;;zinc ion binding;;plasma membrane;;protein processing;;peptide metabolic process;;nucleus;;integral component of membrane;;intracellular membrane-bounded organelle	K07752	CPD	------	------	23.78	32.97	43.14	21.45	22.46	8.55	44.16	73.14	54.68	51.57	34.31	30.18	39.9	60.78	49.53	71.12	30.36	34.19
ENSMUSG00000020865	Abcc3	ATP-binding cassette, sub-family C (CFTR/MRP), member 3 [Source:MGI Symbol;Acc:MGI:1923658]	GO:0042626;; GO:0016021;; GO:0016887;; GO:0005524	molecular_function;;cellular_component;;molecular_function;;molecular_function	ATPase activity, coupled to transmembrane movement of substances;;integral component of membrane;;ATPase activity;;ATP binding	K05667	ABCC3	mmu02010;; mmu01523;; mmu04976	ABC transporters;;Antifolate resistance;;Bile secretion	10.43	11.31	1.75	17.43	16.75	16.03	6.85	3.02	6.42	3.47	11.48	8.12	2.2	2.55	2.66	2.85	9.84	11.39
ENSMUSG00000020871	Dlx4	distal-less homeobox 4 [Source:MGI Symbol;Acc:MGI:94904]	GO:0043565;; GO:0001227;; GO:0000122;; GO:0003700;; GO:0005634;; GO:0006357;; GO:0000978;; GO:0007275	molecular_function;;molecular_function;;biological_process;;molecular_function;;cellular_component;;biological_process;;molecular_function;;biological_process	sequence-specific DNA binding;;transcriptional repressor activity, RNA polymerase II transcription regulatory region sequence-specific binding;;negative regulation of transcription from RNA polymerase II promoter;;transcription factor activity, sequence-specific DNA binding;;nucleus;;regulation of transcription from RNA polymerase II promoter;;RNA polymerase II core promoter proximal region seque…	------	------	------	------	1.34	1.44	0.52	8.83	6.79	5.23	3.45	0.69	0.68	2.19	2.38	3.66	0.57	0.14	0.71	1.55	0.67	0.74
ENSMUSG00000020876	Snx11	sorting nexin 11 [Source:MGI Symbol;Acc:MGI:1921729]	GO:0006886;; GO:0016020;; GO:0005768;; GO:0016050;; GO:1901981	biological_process;;cellular_component;;cellular_component;;biological_process;;molecular_function	intracellular protein transport;;membrane;;endosome;;vesicle organization;;phosphatidylinositol phosphate binding	K17924	SNX10_11	------	------	48.47	25.65	8.73	30.87	26.14	23.26	21.76	16.52	19.88	18.02	20.38	23.19	21.81	9.65	13.84	14.08	20.47	21.79
ENSMUSG00000020882	Cacnb1	calcium channel, voltage-dependent, beta 1 subunit [Source:MGI Symbol;Acc:MGI:102522]	GO:0005245;; GO:0005891	molecular_function;;cellular_component	voltage-gated calcium channel activity;;voltage-gated calcium channel complex	K04862	CACNB1	mmu04010;; mmu04260;; mmu04261;; mmu05410(Hypertrophic cardiomyopathy ;; mmu05412(Arrhythmogenic right ventricular cardiomyopathy ;; mmu05414(Dilated cardiomyopathy ;; mmu04921	MAPK signaling pathway;;Cardiac muscle contraction;;Adrenergic signaling in cardiomyocytes;;HCM);;ARVC);;DCM);;Oxytocin signaling pathway	5.37	2.89	0.39	5.31	4.34	3.12	1.57	0.58	0.91	1.27	3.26	3.38	0.56	0.19	1.53	0.74	2.59	2.32
ENSMUSG00000020889	Nr1d1	nuclear receptor subfamily 1, group D, member 1 [Source:MGI Symbol;Acc:MGI:2444210]	GO:0005737;; GO:0001227;; GO:0071222;; GO:0043197;; GO:0003700;; GO:0071347;; GO:0030154;; GO:0030425;; GO:0071356;; GO:0003677;; GO:0043025;; GO:0000981	cellular_component;;molecular_function;;biological_process;;cellular_component;;molecular_function;;biological_process;;biological_process;;cellular_component;;biological_process;;molecular_function;;cellular_component;;molecular_function	cytoplasm;;transcriptional repressor activity, RNA polymerase II transcription regulatory region sequence-specific binding;;cellular response to lipopolysaccharide;;dendritic spine;;transcription factor activity, sequence-specific DNA binding;;cellular response to interleukin-1;;cell differentiation;;dendrite;;cellular response to tumor necrosis factor;;DNA binding;;neuronal cell body;;RNA polyme…	K03728	NR1D1	mmu04710	Circadian rhythm	77.06	53.36	5.26	108.8	105.97	87.26	31.68	14.68	41.27	20.43	52.34	61.26	3.91	3.68	15.46	9.83	26.63	38.96
ENSMUSG00000020891	Alox8	arachidonate 8-lipoxygenase [Source:MGI Symbol;Acc:MGI:1098228]	GO:0016020;; GO:0036403(molecular_function:arachidonate 8;; GO:0051122;; GO:0019898;; GO:0045926;; GO:0005856;; GO:0050473;; GO:0045786;; GO:0043651;; GO:0005509;; GO:0010744;; GO:0019369;; GO:0005506;; GO:0019372;; GO:0008285;; GO:0090197;; GO:0008289;; GO:0016165;; GO:0005886;; GO:0035360;; GO:0005829;; GO:0045618	cellular_component;;-;;biological_process;;cellular_component;;biological_process;;cellular_component;;molecular_function;;biological_process;;biological_process;;molecular_function;;biological_process;;biological_process;;molecular_function;;biological_process;;biological_process;;biological_process;;molecular_function;;molecular_function;;cellular_component;;biological_process;;cellular_compone…	membrane;;)-lipoxygenase activity;;hepoxilin biosynthetic process;;extrinsic component of membrane;;negative regulation of growth;;cytoskeleton;;arachidonate 15-lipoxygenase activity;;negative regulation of cell cycle;;linoleic acid metabolic process;;calcium ion binding;;positive regulation of macrophage derived foam cell differentiation;;arachidonic acid metabolic process;;iron ion binding;;lip…	K08022	ALOX15B	mmu04726;; mmu00590	Serotonergic synapse;;Arachidonic acid metabolism	9.81	5.1	3.99	74.71	89.67	33.25	21.15	8.83	6.56	13.85	16.8	19.77	30.14	16.47	28.1	9.56	19.62	11.43
ENSMUSG00000020892	Aloxe3	arachidonate lipoxygenase 3 [Source:MGI Symbol;Acc:MGI:1345140]	GO:0035357;; GO:0005737;; GO:0051122;; GO:0051120;; GO:0016829;; GO:0043651;; GO:0016702;; GO:0006665;; GO:0003824;; GO:0019369;; GO:0045444;; GO:0019233;; GO:0061436;; GO:0005506;; GO:0019372;; GO:0046513	biological_process;;cellular_component;;biological_process;;molecular_function;;molecular_function;;biological_process;;molecular_function;;biological_process;;molecular_function;;biological_process;;biological_process;;biological_process;;biological_process;;molecular_function;;biological_process;;biological_process	peroxisome proliferator activated receptor signaling pathway;;cytoplasm;;hepoxilin biosynthetic process;;hepoxilin A3 synthase activity;;lyase activity;;linoleic acid metabolic process;;oxidoreductase activity, acting on single donors with incorporation of molecular oxygen, incorporation of two atoms of oxygen;;sphingolipid metabolic process;;catalytic activity;;arachidonic acid metabolic process…	K18684	ALOXE3	mmu00590	Arachidonic acid metabolism	57.92	35.61	8.01	40.35	33.77	26.66	9.79	3.57	17.32	6.71	14	15.69	9.67	4.82	11.79	8.93	13.82	10.57
ENSMUSG00000020894	Vamp2	vesicle-associated membrane protein 2 [Source:MGI Symbol;Acc:MGI:1313277]	GO:0008021;; GO:0008022;; GO:0016020;; GO:0000322;; GO:0048306;; GO:0017022;; GO:0061025;; GO:0043229;; GO:0044877;; GO:0045202;; GO:0032869;; GO:0044325;; GO:0030285;; GO:0030054;; GO:0030136;; GO:0043308;; GO:0046879;; GO:0030667;; GO:0044306;; GO:0031982;; GO:0031410;; GO:0000149;; GO:0005543;; GO:0031201;; GO:0045055;; GO:0065003;; GO:0043001;; GO:0042802;; GO:0043005;; GO:0017075;; GO:009896…	cellular_component;;molecular_function;;cellular_component;;cellular_component;;molecular_function;;molecular_function;;biological_process;;cellular_component;;molecular_function;;cellular_component;;biological_process;;molecular_function;;cellular_component;;cellular_component;;cellular_component;;biological_process;;biological_process;;cellular_component;;cellular_component;;cellular_component;…	synaptic vesicle;;protein C-terminus binding;;membrane;;storage vacuole;;calcium-dependent protein binding;;myosin binding;;membrane fusion;;intracellular organelle;;macromolecular complex binding;;synapse;;cellular response to insulin stimulus;;ion channel binding;;integral component of synaptic vesicle membrane;;cell junction;;clathrin-coated vesicle;;eosinophil degranulation;;hormone secretion…	K13504	VAMP2	mmu04970;; mmu04962;; mmu04130;; mmu04911;; mmu04721	Salivary secretion;;Vasopressin-regulated water reabsorption;;SNARE interactions in vesicular transport;;Insulin secretion;;Synaptic vesicle cycle	135.21	96.92	31.45	71.29	66.21	51.18	50.37	33.69	49.52	33.67	49.27	42.6	45.27	22.56	38.87	41.12	31.55	41.53
ENSMUSG00000020901	Pik3r5	phosphoinositide-3-kinase regulatory subunit 5 [Source:MGI Symbol;Acc:MGI:2443588]	GO:0043551;; GO:0046935;; GO:0031683;; GO:0005942;; GO:0051897;; GO:0005829;; GO:0016020;; GO:0005737;; GO:0043406;; GO:0005886;; GO:0005944;; GO:0014065;; GO:0005815;; GO:0007186;; GO:0005634	biological_process;;molecular_function;;molecular_function;;cellular_component;;biological_process;;cellular_component;;cellular_component;;cellular_component;;biological_process;;cellular_component;;cellular_component;;biological_process;;cellular_component;;biological_process;;cellular_component	regulation of phosphatidylinositol 3-kinase activity;;1-phosphatidylinositol-3-kinase regulator activity;;G-protein beta/gamma-subunit complex binding;;phosphatidylinositol 3-kinase complex;;positive regulation of protein kinase B signaling;;cytosol;;membrane;;cytoplasm;;positive regulation of MAP kinase activity;;plasma membrane;;phosphatidylinositol 3-kinase complex, class IB;;phosphatidylinosi…	K21290	PIK3R5_6	mmu04725;; mmu05167;; mmu04072;; mmu04062;; mmu05145;; mmu04022;; mmu04261;; mmu04611;; mmu04151;; mmu04371;; mmu04921	Cholinergic synapse;;Kaposi sarcoma-associated herpesvirus infection;;Phospholipase D signaling pathway;;Chemokine signaling pathway;;Toxoplasmosis;;cGMP-PKG signaling pathway;;Adrenergic signaling in cardiomyocytes;;Platelet activation;;PI3K-Akt signaling pathway;;Apelin signaling pathway;;Oxytocin signaling pathway	0.93	1.93	0.32	2.1	2.48	1.48	2.66	9.47	3.85	3.61	10.96	7.86	2	2.25	2.62	4.76	11.43	9.48
ENSMUSG00000020905	Usp43	ubiquitin specific peptidase 43 [Source:MGI Symbol;Acc:MGI:2444541]	GO:0006511;; GO:0016579;; GO:0036459	biological_process;;biological_process;;molecular_function	ubiquitin-dependent protein catabolic process;;protein deubiquitination;;thiol-dependent ubiquitinyl hydrolase activity	K11856	USP43	------	------	2.45	3.28	0.61	3.62	2.77	2.83	1.67	0.6	0.83	1.16	1.99	2.06	0.57	0.41	0.49	0.51	0.89	0.77
ENSMUSG00000020911	Krt19	keratin 19 [Source:MGI Symbol;Acc:MGI:96693]	GO:0005882;; GO:0007219;; GO:0042383;; GO:0060706;; GO:1990357;; GO:0016327;; GO:0016010;; GO:0008307;; GO:0071944;; GO:0044877;; GO:0030018;; GO:0005886;; GO:0043627;; GO:0045214;; GO:0043034	cellular_component;;biological_process;;cellular_component;;biological_process;;cellular_component;;cellular_component;;cellular_component;;molecular_function;;cellular_component;;molecular_function;;cellular_component;;cellular_component;;biological_process;;biological_process;;cellular_component	intermediate filament;;Notch signaling pathway;;sarcolemma;;cell differentiation involved in embryonic placenta development;;terminal web;;apicolateral plasma membrane;;dystrophin-associated glycoprotein complex;;structural constituent of muscle;;cell periphery;;macromolecular complex binding;;Z disc;;plasma membrane;;response to estrogen;;sarcomere organization;;costamere	K07604	KRT1	mmu04915;; mmu05150	Estrogen signaling pathway;;Staphylococcus aureus infection	0.57	4.94	0.22	5.25	5.12	5.79	2.15	3.51	1.99	0.18	1.14	2.03	0.11	0	2.14	0.68	1.47	1.33
ENSMUSG00000020913	Krt24	keratin 24 [Source:MGI Symbol;Acc:MGI:1922956]	GO:0005882;; GO:0005198	cellular_component;;molecular_function	intermediate filament;;structural molecule activity	K07604	KRT1	mmu04915;; mmu05150	Estrogen signaling pathway;;Staphylococcus aureus infection	1355.68	689.55	60.14	771	760.71	897.99	269.21	17.52	660.44	36.14	10.19	55.37	23.62	0	343.39	284.41	0.21	4.97
ENSMUSG00000020914	Top2a	topoisomerase (DNA) II alpha [Source:MGI Symbol;Acc:MGI:98790]	GO:0008022;; GO:0009330(cellular_component:DNA topoisomerase complex ;; GO:0005080;; GO:0019899;; GO:0008144;; GO:0030261;; GO:0030263;; GO:0003916;; GO:0044774;; GO:0051309;; GO:0003677;; GO:0000228;; GO:0003918(molecular_function:DNA topoisomerase type II ;; GO:0043565;; GO:0048511;; GO:0005634;; GO:0000287;; GO:0002244;; GO:0005814;; GO:0007143;; GO:0043065;; GO:0006265;; GO:0006266;; GO:00190…	molecular_function;;-;;molecular_function;;molecular_function;;molecular_function;;biological_process;;biological_process;;molecular_function;;biological_process;;biological_process;;molecular_function;;cellular_component;;-;;molecular_function;;biological_process;;cellular_component;;molecular_function;;biological_process;;cellular_component;;biological_process;;biological_process;;biological_pr…	protein C-terminus binding;;TP-hydrolyzing);;protein kinase C binding;;enzyme binding;;drug binding;;chromosome condensation;;apoptotic chromosome condensation;;DNA topoisomerase activity;;mitotic DNA integrity checkpoint;;female meiosis chromosome separation;;DNA binding;;nuclear chromosome;;TP-hydrolyzing) activity;;sequence-specific DNA binding;;rhythmic process;;nucleus;;magnesium ion binding…	K03164	TOP2	mmu01524	Platinum drug resistance	24.33	55.52	52.1	21.14	29.19	22.98	84.93	86.38	83.94	92.55	44.93	33.45	85.67	108.67	86.09	125.73	42.59	47.88
ENSMUSG00000020916	Krt36	keratin 36 [Source:MGI Symbol;Acc:MGI:109364]	GO:0045616;; GO:0005882;; GO:0045111;; GO:0030280	biological_process;;cellular_component;;cellular_component;;molecular_function	regulation of keratinocyte differentiation;;intermediate filament;;intermediate filament cytoskeleton;;structural constituent of epidermis	K07604	KRT1	mmu04915;; mmu05150	Estrogen signaling pathway;;Staphylococcus aureus infection	6132.98	3.24	0.3	7451.18	5987.15	6692.42	833.02	75.13	5.85	7.47	90.06	719.55	140.89	1.37	0.3	1.31	3.66	3.35
ENSMUSG00000020928	Higd1b	HIG1 domain family, member 1B [Source:MGI Symbol;Acc:MGI:1922939]	GO:0016021	cellular_component	integral component of membrane	------	------	------	------	2.6	4.13	0.65	1.89	1.51	3.54	10.29	14.57	6.8	6.97	9.97	8.82	5.51	3.52	4.65	2.33	12.52	10.6
ENSMUSG00000020948	Klhl28	kelch-like 28 [Source:MGI Symbol;Acc:MGI:1913939]	GO:0005575;; GO:0008150;; GO:0003674;; GO:0005515	cellular_component;;biological_process;;molecular_function;;molecular_function	cellular_component;;biological_process;;molecular_function;;protein binding	K10464	KLHL28	------	------	4.85	4.91	8.55	1.37	1.67	0.81	5.72	8.92	6.99	7.85	3.16	1.97	7.87	7.23	6.66	12.04	2	2.7
ENSMUSG00000020963	Tshr	thyroid stimulating hormone receptor [Source:MGI Symbol;Acc:MGI:98849]	GO:0038023;; GO:0005886;; GO:0060119;; GO:0044877;; GO:0007166;; GO:0009755;; GO:0008528;; GO:0090103;; GO:1905229;; GO:0007189;; GO:0004996;; GO:0008284;; GO:0030183;; GO:0016323;; GO:0060122;; GO:0005887;; GO:0007190;; GO:0008344;; GO:0043235;; GO:0040012;; GO:0120162;; GO:0038194;; GO:0040018;; GO:0045121;; GO:0071542;; GO:1904588	molecular_function;;cellular_component;;biological_process;;molecular_function;;biological_process;;biological_process;;molecular_function;;biological_process;;biological_process;;biological_process;;molecular_function;;biological_process;;biological_process;;cellular_component;;biological_process;;cellular_component;;biological_process;;biological_process;;cellular_component;;biological_process;…	signaling receptor activity;;plasma membrane;;inner ear receptor cell development;;macromolecular complex binding;;cell surface receptor signaling pathway;;hormone-mediated signaling pathway;;G-protein coupled peptide receptor activity;;cochlea morphogenesis;;cellular response to thyrotropin-releasing hormone;;adenylate cyclase-activating G-protein coupled receptor signaling pathway;;thyroid-stim…	K04249	TSHR	mmu04923;; mmu04918;; mmu05320;; mmu04024;; mmu04080	Regulation of lipolysis in adipocytes;;Thyroid hormone synthesis;;Autoimmune thyroid disease;;cAMP signaling pathway;;Neuroactive ligand-receptor interaction	1.17	0.11	0.06	2.31	2.97	1.32	1.01	0.37	0.59	0.16	1.07	1.42	0.73	0.04	0.35	0.24	0.34	0.55
ENSMUSG00000020974	Pole2	polymerase (DNA directed), epsilon 2 (p59 subunit) [Source:MGI Symbol;Acc:MGI:1197514]	GO:0005654;; GO:0016604;; GO:0008622;; GO:0043231;; GO:0003887;; GO:0006261;; GO:0003677;; GO:0042276	cellular_component;;cellular_component;;cellular_component;;cellular_component;;molecular_function;;biological_process;;molecular_function;;biological_process	nucleoplasm;;nuclear body;;epsilon DNA polymerase complex;;intracellular membrane-bounded organelle;;DNA-directed DNA polymerase activity;;DNA-dependent DNA replication;;DNA binding;;error-prone translesion synthesis	K02325	POLE2	mmu03030;; mmu03420;; mmu03410	DNA replication;;Nucleotide excision repair;;Base excision repair	6.53	7.87	6.38	3.46	3.31	2.85	10.76	9.79	9.81	9.96	8.03	4.05	9.37	12.29	10.25	12.89	7.09	7.81
ENSMUSG00000020986	Sec23a	SEC23 homolog A, COPII coat complex component [Source:MGI Symbol;Acc:MGI:1349635]	GO:0070971;; GO:0005829;; GO:0019898;; GO:0090110;; GO:0005789;; GO:0006886;; GO:0005096;; GO:0030134;; GO:0008270;; GO:0012507;; GO:0048471;; GO:0072659;; GO:0030127;; GO:0000139	cellular_component;;cellular_component;;cellular_component;;biological_process;;cellular_component;;biological_process;;molecular_function;;cellular_component;;molecular_function;;cellular_component;;cellular_component;;biological_process;;cellular_component;;cellular_component	endoplasmic reticulum exit site;;cytosol;;extrinsic component of membrane;;cargo loading into COPII-coated vesicle;;endoplasmic reticulum membrane;;intracellular protein transport;;GTPase activator activity;;ER to Golgi transport vesicle;;zinc ion binding;;ER to Golgi transport vesicle membrane;;perinuclear region of cytoplasm;;protein localization to plasma membrane;;COPII vesicle coat;;Golgi me…	K14006	SEC23	mmu04141	Protein processing in endoplasmic reticulum	18.19	18.55	20.18	13.53	15.38	5.32	24.27	55.56	30.35	29.22	28.13	21.46	25.07	36.37	27.64	47.17	17.32	26.78
ENSMUSG00000021065	Fut8	fucosyltransferase 8 [Source:MGI Symbol;Acc:MGI:1858901]	GO:0005829;; GO:0043112;; GO:0016021;; GO:0046368;; GO:0006491;; GO:0036071;; GO:0008424;; GO:0007229;; GO:0006487;; GO:0032580;; GO:0017124;; GO:0010468;; GO:1900407;; GO:0007179;; GO:0016757;; GO:0046921(molecular_function:alpha-;; GO:0016477;; GO:0033578;; GO:0018279;; GO:0007585	cellular_component;;biological_process;;cellular_component;;biological_process;;biological_process;;biological_process;;molecular_function;;biological_process;;biological_process;;cellular_component;;molecular_function;;biological_process;;biological_process;;biological_process;;molecular_function;;-;;biological_process;;biological_process;;biological_process;;biological_process	cytosol;;receptor metabolic process;;integral component of membrane;;GDP-L-fucose metabolic process;;N-glycan processing;;N-glycan fucosylation;;glycoprotein 6-alpha-L-fucosyltransferase activity;;integrin-mediated signaling pathway;;protein N-linked glycosylation;;Golgi cisterna membrane;;SH3 domain binding;;regulation of gene expression;;regulation of cellular response to oxidative stress;;tran…	K00717	FUT8	mmu05202;; mmu00513;; mmu00533;; mmu00510	Transcriptional misregulation in cancer;;Various types of N-glycan biosynthesis;;Glycosaminoglycan biosynthesis - keratan sulfate;;N-Glycan biosynthesis	9.83	12.58	14.93	7.29	7.75	6.67	12.81	29.52	19.81	15.55	13.54	11.12	12.21	16.8	15.94	22.02	11.89	15.38
ENSMUSG00000021091	Serpina3n	serine (or cysteine) peptidase inhibitor, clade A, member 3N [Source:MGI Symbol;Acc:MGI:105045]	GO:0005615	cellular_component	extracellular space	K04525	SERPINA	------	------	51.99	35.97	9.11	114.16	131.08	100.11	214.03	331.16	286.93	270.96	295.18	323.82	65.26	56.39	174.23	242.35	509.49	398.54
ENSMUSG00000021102	Glrx5	glutaredoxin 5 [Source:MGI Symbol;Acc:MGI:1920296]	GO:0009249;; GO:0043025;; GO:0005634;; GO:0051537;; GO:0030425;; GO:0015038;; GO:0005739;; GO:0005759;; GO:0030097;; GO:0045454;; GO:0046872;; GO:0015035;; GO:0009055	biological_process;;cellular_component;;cellular_component;;molecular_function;;cellular_component;;molecular_function;;cellular_component;;cellular_component;;biological_process;;biological_process;;molecular_function;;molecular_function;;molecular_function	protein lipoylation;;neuronal cell body;;nucleus;;2 iron, 2 sulfur cluster binding;;dendrite;;glutathione disulfide oxidoreductase activity;;mitochondrion;;mitochondrial matrix;;hemopoiesis;;cell redox homeostasis;;metal ion binding;;protein disulfide oxidoreductase activity;;electron carrier activity	K07390	grxD, GLRX5	------	------	9.89	16.71	5.18	41.59	52.93	82.55	5.31	3.02	3.31	3.79	24.69	31.12	4.6	5.33	3.64	4.64	32.69	25.35
ENSMUSG00000021109	Hif1a	hypoxia inducible factor 1, alpha subunit [Source:MGI Symbol;Acc:MGI:106918]	GO:0005737;; GO:0019896;; GO:0003700;; GO:0001568;; GO:1904115;; GO:0001228;; GO:0031514;; GO:0003677;; GO:0001922;; GO:0001525;; GO:0005829;; GO:0000981	cellular_component;;biological_process;;molecular_function;;biological_process;;cellular_component;;molecular_function;;cellular_component;;molecular_function;;biological_process;;biological_process;;cellular_component;;molecular_function	cytoplasm;;axonal transport of mitochondrion;;transcription factor activity, sequence-specific DNA binding;;blood vessel development;;axon cytoplasm;;transcriptional activator activity, RNA polymerase II transcription regulatory region sequence-specific binding;;motile cilium;;DNA binding;;B-1 B cell homeostasis;;angiogenesis;;cytosol;;RNA polymerase II transcription factor activity, sequence-spe…	K08268	HIF1A	mmu05230;; mmu05167;; mmu05235;; mmu04659;; mmu05200;; mmu05211;; mmu04137;; mmu04919;; mmu05205;; mmu04140;; mmu04066;; mmu05231	Central carbon metabolism in cancer;;Kaposi sarcoma-associated herpesvirus infection;;PD-L1 expression and PD-1 checkpoint pathway in cancer;;Th17 cell differentiation;;Pathways in cancer;;Renal cell carcinoma;;Mitophagy - animal;;Thyroid hormone signaling pathway;;Proteoglycans in cancer;;Autophagy - animal;;HIF-1 signaling pathway;;Choline metabolism in cancer	56.43	69.15	93.12	37.55	38.79	15.51	107.99	336.12	160.62	149.96	107.94	66.4	274.16	265.93	215.94	275.24	97.6	122.95
ENSMUSG00000021136	Smoc1	SPARC related modular calcium binding 1 [Source:MGI Symbol;Acc:MGI:1929878]	GO:0005509;; GO:0050840	molecular_function;;molecular_function	calcium ion binding;;extracellular matrix binding	K24354	SMOC	------	------	2.92	2.68	0.96	16.1	11.66	10.84	7.46	9.34	1.59	5.14	3.21	6.02	1.2	1.41	1.62	0.46	2.8	3.06
ENSMUSG00000021147	Wdr37	WD repeat domain 37 [Source:MGI Symbol;Acc:MGI:1920393]	GO:0030687;; GO:0070545	cellular_component;;cellular_component	preribosome, large subunit precursor;;PeBoW complex	K24744	WDR37	------	------	6.19	7.61	8.04	3.72	4.41	1.97	10.1	14.68	10.35	12.44	7.3	4.68	10.19	11.13	10.36	17.19	5.85	6.62
ENSMUSG00000021186	Fbln5	fibulin 5 [Source:MGI Symbol;Acc:MGI:1346091]	GO:0005178;; GO:0008022;; GO:0005615;; GO:2000121;; GO:0046903;; GO:0001558;; GO:0034394;; GO:0048251;; GO:0030198;; GO:0005509;; GO:0007155;; GO:0005576;; GO:0062023;; GO:0042803	molecular_function;;molecular_function;;cellular_component;;biological_process;;biological_process;;biological_process;;biological_process;;biological_process;;biological_process;;molecular_function;;biological_process;;cellular_component;;cellular_component;;molecular_function	integrin binding;;protein C-terminus binding;;extracellular space;;regulation of removal of superoxide radicals;;secretion;;regulation of cell growth;;protein localization to cell surface;;elastic fiber assembly;;extracellular matrix organization;;calcium ion binding;;cell adhesion;;extracellular region;;collagen-containing extracellular matrix;;protein homodimerization activity	K17340	FBLN5	------	------	13.46	12.07	7.81	32.59	30.55	19.7	55.48	95.79	55.66	55.36	114.26	103.08	41.81	29.06	28.68	51.57	97.04	134.06
ENSMUSG00000021187	Tc2n	tandem C2 domains, nuclear [Source:MGI Symbol;Acc:MGI:1921663]	GO:0005634	cellular_component	nucleus	------	------	------	------	0.53	1.31	1.15	0.22	0.5	0.18	1.08	1.79	0.81	1.23	0.69	0.37	1.64	1.23	1.03	1.47	0.46	0.6
ENSMUSG00000021188	Trip11	thyroid hormone receptor interactor 11 [Source:MGI Symbol;Acc:MGI:1924393]	GO:0016607;; GO:0005794;; GO:0007030;; GO:0006486;; GO:0002081;; GO:0005801;; GO:0002079;; GO:0005634;; GO:0003281;; GO:0060348;; GO:0002080;; GO:0060122;; GO:0003413	cellular_component;;cellular_component;;biological_process;;biological_process;;cellular_component;;cellular_component;;cellular_component;;cellular_component;;biological_process;;biological_process;;cellular_component;;biological_process;;biological_process	nuclear speck;;Golgi apparatus;;Golgi organization;;protein glycosylation;;outer acrosomal membrane;;cis-Golgi network;;inner acrosomal membrane;;nucleus;;ventricular septum development;;bone development;;acrosomal membrane;;inner ear receptor stereocilium organization;;chondrocyte differentiation involved in endochondral bone morphogenesis	K23368	TRIP11	------	------	13.81	11.48	12.55	4.59	4.74	2.24	9.92	13.61	13.56	11.2	7.91	5.34	12.87	8.71	9.88	14.43	3.86	6.2
ENSMUSG00000021235	Coq6	coenzyme Q6 monooxygenase [Source:MGI Symbol;Acc:MGI:1924408]	GO:0005794;; GO:0042995;; GO:0016709(molecular_function:oxidoreductase activity, acting on paired donors, with incorporation or reduction of molecular oxygen, NAD;; GO:0005739;; GO:0016712;; GO:0031314;; GO:0006744;; GO:0071949;; GO:0016491	cellular_component;;cellular_component;;-;;cellular_component;;molecular_function;;cellular_component;;biological_process;;molecular_function;;molecular_function	Golgi apparatus;;cell projection;;)H as one donor, and incorporation of one atom of oxygen;;mitochondrion;;oxidoreductase activity, acting on paired donors, with incorporation or reduction of molecular oxygen, reduced flavin or flavoprotein as one donor, and incorporation of one atom of oxygen;;extrinsic component of mitochondrial inner membrane;;ubiquinone biosynthetic process;;FAD binding;;oxid…	K06126	COQ6	mmu00130	Ubiquinone and other terpenoid-quinone biosynthesis	27.32	39.94	6.9	29.19	25.26	22.8	24.18	6.8	16.32	9.31	15.4	19.97	4.17	3.71	7.6	7.74	16.65	16.4
ENSMUSG00000021259	Cyp46a1	cytochrome P450, family 46, subfamily a, polypeptide 1 [Source:MGI Symbol;Acc:MGI:1341877]	GO:0006707;; GO:0033781;; GO:0020037;; GO:0016021;; GO:0042448;; GO:1900271;; GO:0030425;; GO:0005789;; GO:0006805;; GO:0098794;; GO:0098793;; GO:0005506;; GO:0008395;; GO:0030054	biological_process;;molecular_function;;molecular_function;;cellular_component;;biological_process;;biological_process;;cellular_component;;cellular_component;;biological_process;;cellular_component;;cellular_component;;molecular_function;;molecular_function;;cellular_component	cholesterol catabolic process;;cholesterol 24-hydroxylase activity;;heme binding;;integral component of membrane;;progesterone metabolic process;;regulation of long-term synaptic potentiation;;dendrite;;endoplasmic reticulum membrane;;xenobiotic metabolic process;;postsynapse;;presynapse;;iron ion binding;;steroid hydroxylase activity;;cell junction	K07440	CYP46A1	mmu00120	Primary bile acid biosynthesis	4.12	2.67	0.11	1.43	0.77	0.72	0.49	0.51	0.44	0.41	0.63	0.11	0.71	0.08	0.7	0.06	0.28	0.29
ENSMUSG00000021260	Hhipl1	hedgehog interacting protein-like 1 [Source:MGI Symbol;Acc:MGI:1919265]	GO:0003824;; GO:0016020;; GO:0005576;; GO:0005044	molecular_function;;cellular_component;;cellular_component;;molecular_function	catalytic activity;;membrane;;extracellular region;;scavenger receptor activity	K25557	HHIPL	------	------	0.44	0.49	0.06	0.91	0.75	0.5	0.61	4.54	1.09	1.29	6.72	7.33	0.51	1.91	0.39	1.64	3.99	5.05
ENSMUSG00000021263	Degs2	delta(4)-desaturase, sphingolipid 2 [Source:MGI Symbol;Acc:MGI:1917309]	GO:0030148;; GO:0016021;; GO:0042284;; GO:0005789;; GO:0046513;; GO:0000170;; GO:0006667	biological_process;;cellular_component;;molecular_function;;cellular_component;;biological_process;;molecular_function;;biological_process	sphingolipid biosynthetic process;;integral component of membrane;;sphingolipid delta-4 desaturase activity;;endoplasmic reticulum membrane;;ceramide biosynthetic process;;sphingosine hydroxylase activity;;sphinganine metabolic process	K04712	DEGS	mmu04071;; mmu00600	Sphingolipid signaling pathway;;Sphingolipid metabolism	0.37	0.7	0.24	2.54	3.38	1.76	5.99	4.55	3.16	5.57	32.47	15.12	4.03	13.72	0.43	1.67	30.88	28.99
ENSMUSG00000021270	Hsp90aa1	heat shock protein 90, alpha (cytosolic), class A member 1 [Source:MGI Symbol;Acc:MGI:96250]	GO:0048675;; GO:0033138;; GO:0097718;; GO:0051973;; GO:0034605;; GO:0051022;; GO:0051020;; GO:0050821;; GO:0001764;; GO:0045585;; GO:0016887;; GO:0006457;; GO:0044325;; GO:0005634;; GO:0051897;; GO:0006809;; GO:0007004;; GO:0005737;; GO:0070182;; GO:0006986;; GO:0097524;; GO:0043209;; GO:0030911;; GO:0051082;; GO:1903827;; GO:0032564;; GO:0043005;; GO:0032273;; GO:0021955;; GO:0017098;; GO:004847…	biological_process;;biological_process;;molecular_function;;biological_process;;biological_process;;molecular_function;;molecular_function;;biological_process;;biological_process;;biological_process;;molecular_function;;biological_process;;molecular_function;;cellular_component;;biological_process;;biological_process;;biological_process;;cellular_component;;molecular_function;;biological_process;…	axon extension;;positive regulation of peptidyl-serine phosphorylation;;disordered domain specific binding;;positive regulation of telomerase activity;;cellular response to heat;;Rho GDP-dissociation inhibitor binding;;GTPase binding;;protein stabilization;;neuron migration;;positive regulation of cytotoxic T cell differentiation;;ATPase activity;;protein folding;;ion channel binding;;nucleus;;po…	K04079	HSP90A, htpG	mmu04915;; mmu04914;; mmu04659;; mmu04621;; mmu04657;; mmu04151;; mmu05215;; mmu04141;; mmu04612;; mmu04217;; mmu05132;; mmu05418;; mmu05200	Estrogen signaling pathway;;Progesterone-mediated oocyte maturation;;Th17 cell differentiation;;NOD-like receptor signaling pathway;;IL-17 signaling pathway;;PI3K-Akt signaling pathway;;Prostate cancer;;Protein processing in endoplasmic reticulum;;Antigen processing and presentation;;Necroptosis;;Salmonella infection;;Fluid shear stress and atherosclerosis;;Pathways in cancer	59.72	89.01	150.56	45.88	63.89	42.65	100.14	197.93	146.42	157.42	104.69	67.48	209.81	241.57	160.4	268.35	67.35	76.39
ENSMUSG00000021285	Ppp1r13b	protein phosphatase 1, regulatory subunit 13B [Source:MGI Symbol;Acc:MGI:1336199]	GO:0045786;; GO:0008134;; GO:0005654;; GO:0005886;; GO:1901216;; GO:0048471;; GO:0005634;; GO:0002039;; GO:0005829;; GO:0072332	biological_process;;molecular_function;;cellular_component;;cellular_component;;biological_process;;cellular_component;;cellular_component;;molecular_function;;cellular_component;;biological_process	negative regulation of cell cycle;;transcription factor binding;;nucleoplasm;;plasma membrane;;positive regulation of neuron death;;perinuclear region of cytoplasm;;nucleus;;p53 binding;;cytosol;;intrinsic apoptotic signaling pathway by p53 class mediator	K17554	PPP1R13B, ASPP1	------	------	15.18	10.96	3.62	26.99	19.44	12.73	12.78	9.19	9.27	8.94	12.38	16.85	3.35	3.77	4.52	5.56	12.21	13.8
ENSMUSG00000021287	Xrcc3	X-ray repair complementing defective repair in Chinese hamster cells 3 [Source:MGI Symbol;Acc:MGI:1921585]	GO:0033065;; GO:0090267;; GO:0010824;; GO:0090737;; GO:0005737;; GO:0000722;; GO:0000724;; GO:0005634;; GO:0005739;; GO:0005654;; GO:0005657;; GO:0005759;; GO:0048471;; GO:0005524;; GO:0006281;; GO:0010033;; GO:0090656;; GO:0008094;; GO:0000400;; GO:0045003;; GO:0005829;; GO:0036297;; GO:0008821;; GO:0071140	cellular_component;;biological_process;;biological_process;;biological_process;;cellular_component;;biological_process;;biological_process;;cellular_component;;cellular_component;;cellular_component;;cellular_component;;cellular_component;;cellular_component;;molecular_function;;biological_process;;biological_process;;biological_process;;molecular_function;;molecular_function;;biological_process;…	Rad51C-XRCC3 complex;;positive regulation of mitotic cell cycle spindle assembly checkpoint;;regulation of centrosome duplication;;telomere maintenance via telomere trimming;;cytoplasm;;telomere maintenance via recombination;;double-strand break repair via homologous recombination;;nucleus;;mitochondrion;;nucleoplasm;;replication fork;;mitochondrial matrix;;perinuclear region of cytoplasm;;ATP bi…	K10880	XRCC3	mmu03440	Homologous recombination	29.7	22.91	1.47	12	8.93	6.39	8.7	2	5.49	2.95	6.47	7.36	4.12	1.94	1.98	3.14	4.04	4.63
ENSMUSG00000021298	Gpr132	G protein-coupled receptor 132 [Source:MGI Symbol;Acc:MGI:1890220]	GO:0010972;; GO:0004930;; GO:0000082;; GO:0005887	biological_process;;molecular_function;;biological_process;;cellular_component	negative regulation of G2/M transition of mitotic cell cycle;;G-protein coupled receptor activity;;G1/S transition of mitotic cell cycle;;integral component of plasma membrane	K08426	GPR132, G2A	------	------	0.85	1.05	0.22	1.28	2.04	0.83	1.88	9.51	3.42	2.08	8.43	3.98	2.17	3.92	1.68	2.78	8.75	6.37
ENSMUSG00000021311	Mtr	5-methyltetrahydrofolate-homocysteine methyltransferase [Source:MGI Symbol;Acc:MGI:894292]	GO:0031419;; GO:0006479;; GO:0009086;; GO:0031103;; GO:0005829;; GO:0005542;; GO:0009235;; GO:0048678;; GO:0006555;; GO:0008705;; GO:0008270;; GO:0008168;; GO:0046653;; GO:0050667;; GO:0016597;; GO:0071732	molecular_function;;biological_process;;biological_process;;biological_process;;cellular_component;;molecular_function;;biological_process;;biological_process;;biological_process;;molecular_function;;molecular_function;;molecular_function;;biological_process;;biological_process;;molecular_function;;biological_process	cobalamin binding;;protein methylation;;methionine biosynthetic process;;axon regeneration;;cytosol;;folic acid binding;;cobalamin metabolic process;;response to axon injury;;methionine metabolic process;;methionine synthase activity;;zinc ion binding;;methyltransferase activity;;tetrahydrofolate metabolic process;;homocysteine metabolic process;;amino acid binding;;cellular response to nitric ox…	K00548	metH, MTR	mmu00270;; mmu00450;; mmu00670	Cysteine and methionine metabolism;;Selenocompound metabolism;;One carbon pool by folate	3.3	3.17	3.72	2.25	2.6	1.03	4.99	7.32	5.8	5.29	4.3	4.23	4.78	5.76	4.77	8.95	4.03	5.11
ENSMUSG00000021322	Aoah	acyloxyacyl hydrolase [Source:MGI Symbol;Acc:MGI:1350928]	GO:0008653;; GO:0006631;; GO:0031410;; GO:0050728;; GO:0009104;; GO:0005576;; GO:0005509;; GO:0050528	biological_process;;biological_process;;cellular_component;;biological_process;;biological_process;;cellular_component;;molecular_function;;molecular_function	lipopolysaccharide metabolic process;;fatty acid metabolic process;;cytoplasmic vesicle;;negative regulation of inflammatory response;;lipopolysaccharide catabolic process;;extracellular region;;calcium ion binding;;acyloxyacyl hydrolase activity	K01065	AOAH	------	------	1.06	0.78	0.88	2.07	2.88	1.29	3.52	5.5	11.31	4.04	6.52	6	3.11	1.02	3.6	14.93	6.84	6.29
ENSMUSG00000021359	Tfap2a	transcription factor AP-2, alpha [Source:MGI Symbol;Acc:MGI:104671]	GO:0003700;; GO:0005634	molecular_function;;cellular_component	transcription factor activity, sequence-specific DNA binding;;nucleus	K09176	TFAP2A_B	------	------	30.31	38.35	32.95	54.83	54.45	42.44	27.44	9.04	18.01	24.56	27.2	35.21	26.29	14.97	19.33	24.01	26.74	31.18
ENSMUSG00000021360	Gcnt2	glucosaminyl (N-acetyl) transferase 2, I-branching enzyme [Source:MGI Symbol;Acc:MGI:1100870]	GO:0008284;; GO:0034116;; GO:0030335;; GO:0006486;; GO:0036438;; GO:0010718;; GO:0010608;; GO:0010812;; GO:0008109;; GO:0000139;; GO:0005794;; GO:0008375;; GO:0070374;; GO:0051897;; GO:0016021;; GO:0007179	biological_process;;biological_process;;biological_process;;biological_process;;biological_process;;biological_process;;biological_process;;biological_process;;molecular_function;;cellular_component;;cellular_component;;molecular_function;;biological_process;;biological_process;;cellular_component;;biological_process	positive regulation of cell proliferation;;positive regulation of heterotypic cell-cell adhesion;;positive regulation of cell migration;;protein glycosylation;;maintenance of lens transparency;;positive regulation of epithelial to mesenchymal transition;;posttranscriptional regulation of gene expression;;negative regulation of cell-substrate adhesion;;N-acetyllactosaminide beta-1,6-N-acetylglucos…	K00742	GCNT2	mmu00601	Glycosphingolipid biosynthesis - lacto and neolacto series	11.89	25.7	35.85	10.59	11.22	5.29	30.25	77.42	37.83	35.54	34.42	20.17	27.21	37.61	33.68	40.35	33.61	33.57
ENSMUSG00000021373	Cap2	CAP, adenylate cyclase-associated protein, 2 (yeast) [Source:MGI Symbol;Acc:MGI:1914502]	GO:0008154;; GO:0000902;; GO:0030864;; GO:0003779;; GO:0007163;; GO:0014069;; GO:0005886;; GO:0008179;; GO:0042802	biological_process;;biological_process;;cellular_component;;molecular_function;;biological_process;;cellular_component;;cellular_component;;molecular_function;;molecular_function	actin polymerization or depolymerization;;cell morphogenesis;;cortical actin cytoskeleton;;actin binding;;establishment or maintenance of cell polarity;;postsynaptic density;;plasma membrane;;adenylate cyclase binding;;identical protein binding	K17261	CAP1_2, SRV2	------	------	0.8	2.61	1.7	0.51	0.77	0.21	0.81	2.34	1.91	1.06	1.49	1.4	1.91	2.13	17.83	2.68	1.01	1.9
ENSMUSG00000021388	Aspn	asporin [Source:MGI Symbol;Acc:MGI:1913945]	GO:0005518;; GO:0070171;; GO:0030282;; GO:0031012;; GO:0062023;; GO:0005509;; GO:0042995;; GO:0030512	molecular_function;;biological_process;;biological_process;;cellular_component;;cellular_component;;molecular_function;;cellular_component;;biological_process	collagen binding;;negative regulation of tooth mineralization;;bone mineralization;;extracellular matrix;;collagen-containing extracellular matrix;;calcium ion binding;;cell projection;;negative regulation of transforming growth factor beta receptor signaling pathway	K08120	ASPN	------	------	31.05	54.87	36.14	22.62	35.3	22.41	48.51	232.98	130.58	185.47	136.39	128.75	127.43	24.43	64	170.91	29.21	98.14
ENSMUSG00000021408	Ripk1	receptor (TNFRSF)-interacting serine-threonine kinase 1 [Source:MGI Symbol;Acc:MGI:108212]	GO:2001237;; GO:0005123;; GO:0051260;; GO:0070231;; GO:2001238;; GO:0097191;; GO:0060044;; GO:0070926;; GO:0031264;; GO:0044877;; GO:0043065;; GO:0010942;; GO:1903265;; GO:0010940;; GO:1903800;; GO:0032991;; GO:0036289;; GO:0007257;; GO:2000134;; GO:0071356;; GO:0000165;; GO:0005739;; GO:0046777;; GO:0070513;; GO:0004674;; GO:0097342;; GO:1901026;; GO:0004672;; GO:0043124;; GO:2001240;; GO:000552…	biological_process;;molecular_function;;biological_process;;biological_process;;biological_process;;biological_process;;biological_process;;biological_process:regulation of ATP;;cellular_component;;molecular_function;;biological_process;;biological_process;;biological_process;;biological_process;;biological_process;;cellular_component;;biological_process;;biological_process;;biological_process;;b…	negative regulation of extrinsic apoptotic signaling pathway;;death receptor binding;;protein homooligomerization;;T cell apoptotic process;;positive regulation of extrinsic apoptotic signaling pathway;;extrinsic apoptotic signaling pathway;;negative regulation of cardiac muscle cell proliferation;;ADP antiporter activity;;death-inducing signaling complex;;macromolecular complex binding;;positive…	K02861	RIPK1, RIP1	mmu05170;; mmu05160;; mmu05163;; mmu04621;; mmu04620;; mmu04623;; mmu04622;; mmu05169;; mmu04668;; mmu04217;; mmu04210;; mmu04064;; mmu05132	Human immunodeficiency virus 1 infection;;Hepatitis C;;Human cytomegalovirus infection;;NOD-like receptor signaling pathway;;Toll-like receptor signaling pathway;;Cytosolic DNA-sensing pathway;;RIG-I-like receptor signaling pathway;;Epstein-Barr virus infection;;TNF signaling pathway;;Necroptosis;;Apoptosis;;NF-kappa B signaling pathway;;Salmonella infection	13.28	14.87	20.46	11.03	13.75	5.99	24.2	36.82	30.64	26.85	23.21	18.78	20.33	27.86	23.11	43.05	24.27	26.11
ENSMUSG00000021456	Fbp2	fructose bisphosphatase 2 [Source:MGI Symbol;Acc:MGI:95491]	GO:0005737;; GO:0042132;; GO:0030054;; GO:0030388;; GO:0005654;; GO:0030018;; GO:0005986;; GO:0042802;; GO:0005886;; GO:0046872;; GO:0006000;; GO:0005829;; GO:0006002;; GO:0006094	cellular_component;;molecular_function;;cellular_component;;biological_process;;cellular_component;;cellular_component;;biological_process;;molecular_function;;cellular_component;;molecular_function;;biological_process;;cellular_component;;biological_process;;biological_process	cytoplasm;;fructose 1,6-bisphosphate 1-phosphatase activity;;cell junction;;fructose 1,6-bisphosphate metabolic process;;nucleoplasm;;Z disc;;sucrose biosynthetic process;;identical protein binding;;plasma membrane;;metal ion binding;;fructose metabolic process;;cytosol;;fructose 6-phosphate metabolic process;;gluconeogenesis	K03841	FBP, fbp	mmu00051;; mmu04910;; mmu00030;; mmu04152;; mmu00010;; mmu04922	Fructose and mannose metabolism;;Insulin signaling pathway;;Pentose phosphate pathway;;AMPK signaling pathway;;Glycolysis / Gluconeogenesis;;Glucagon signaling pathway	2.09	2.7	0.17	2.51	1.98	2.55	0.63	0.9	1.11	0.53	0.36	0.34	0	0.06	0.71	0.38	0.15	0.05
ENSMUSG00000021457	Syk	spleen tyrosine kinase [Source:MGI Symbol;Acc:MGI:99515]	GO:0000187;; GO:0005178;; GO:0007257;; GO:0016170;; GO:0005829;; GO:0005737;; GO:0004715;; GO:0002250;; GO:0032009;; GO:0019815;; GO:0001525;; GO:0005524	biological_process;;molecular_function;;biological_process;;molecular_function;;cellular_component;;cellular_component;;molecular_function;;biological_process;;cellular_component;;cellular_component;;biological_process;;molecular_function	activation of MAPK activity;;integrin binding;;activation of JUN kinase activity;;interleukin-15 receptor binding;;cytosol;;cytoplasm;;non-membrane spanning protein tyrosine kinase activity;;adaptive immune response;;early phagosome;;B cell receptor complex;;angiogenesis;;ATP binding	K05855	SYK	mmu04664;; mmu05167;; mmu04666;; mmu04072;; mmu04380;; mmu04662;; mmu04650;; mmu05203;; mmu05169;; mmu05168;; mmu05152;; mmu04611;; mmu04151;; mmu04064;; mmu04625	Fc epsilon RI signaling pathway;;Kaposi sarcoma-associated herpesvirus infection;;Fc gamma R-mediated phagocytosis;;Phospholipase D signaling pathway;;Osteoclast differentiation;;B cell receptor signaling pathway;;Natural killer cell mediated cytotoxicity;;Viral carcinogenesis;;Epstein-Barr virus infection;;Herpes simplex virus 1 infection;;Tuberculosis;;Platelet activation;;PI3K-Akt signaling pa…	4.01	4.11	4.43	5.61	5.86	3.2	7.19	44.49	14.44	11.99	26.72	20.94	13.84	23.34	11.19	19.9	33.78	25.42
ENSMUSG00000021469	Msx2	msh homeobox 2 [Source:MGI Symbol;Acc:MGI:97169]	GO:0060346;; GO:0030326;; GO:0060364;; GO:0016607;; GO:0032792;; GO:0060349;; GO:0030509;; GO:0001503;; GO:0003677;; GO:0010942;; GO:0035313;; GO:0042981;; GO:0001649;; GO:0003151;; GO:0043565;; GO:0048863;; GO:0051795;; GO:0000122;; GO:0005634;; GO:0005654;; GO:0003712;; GO:0043065;; GO:0043066;; GO:0060444;; GO:0006366;; GO:0002063;; GO:0003416;; GO:0045669;; GO:0003198;; GO:0000981;; GO:004859…	biological_process;;biological_process;;biological_process;;cellular_component;;biological_process;;biological_process;;biological_process;;biological_process;;molecular_function;;biological_process;;biological_process;;biological_process;;biological_process;;biological_process;;molecular_function;;biological_process;;biological_process;;biological_process;;cellular_component;;cellular_component;…	bone trabecula formation;;embryonic limb morphogenesis;;frontal suture morphogenesis;;nuclear speck;;negative regulation of CREB transcription factor activity;;bone morphogenesis;;BMP signaling pathway;;ossification;;DNA binding;;positive regulation of cell death;;wound healing, spreading of epidermal cells;;regulation of apoptotic process;;osteoblast differentiation;;outflow tract morphogenesis;…	K09341	MSX	mmu05166	Human T-cell leukemia virus 1 infection	4.77	4.99	8.26	67.25	47.94	58.58	23.11	4.9	4.62	17.99	19.38	26.85	3.81	1.64	3.88	13.37	6.56	5.11
ENSMUSG00000021478	Drd1	dopamine receptor D1 [Source:MGI Symbol;Acc:MGI:99578]	GO:0043679;; GO:0060170;; GO:0051117;; GO:0031750;; GO:0007628;; GO:0031701;; GO:0005901;; GO:0007189;; GO:0035240;; GO:0007191;; GO:0007190;; GO:0030424	cellular_component;;cellular_component;;molecular_function;;molecular_function;;biological_process;;molecular_function;;cellular_component;;biological_process;;molecular_function;;biological_process;;biological_process;;cellular_component	axon terminus;;ciliary membrane;;ATPase binding;;D3 dopamine receptor binding;;adult walking behavior;;angiotensin receptor binding;;caveola;;adenylate cyclase-activating G-protein coupled receptor signaling pathway;;dopamine binding;;adenylate cyclase-activating dopamine receptor signaling pathway;;activation of adenylate cyclase activity;;axon	K04144	DRD1	mmu05034;; mmu04540;; mmu05032;; mmu05031;; mmu05030;; mmu04024;; mmu04728;; mmu04020;; mmu04080;; mmu05012	Alcoholism;;Gap junction;;Morphine addiction;;Amphetamine addiction;;Cocaine addiction;;cAMP signaling pathway;;Dopaminergic synapse;;Calcium signaling pathway;;Neuroactive ligand-receptor interaction;;Parkinson disease	0	0.1	0.04	0.08	0.07	0.06	0.42	0.74	0.31	0.4	0.44	0.21	0.11	0.68	0.4	0.4	0.51	1
ENSMUSG00000021506	Pitx1	paired-like homeodomain transcription factor 1 [Source:MGI Symbol;Acc:MGI:107374]	GO:0001085;; GO:0043565;; GO:0051216;; GO:0045944;; GO:0001501;; GO:0003700;; GO:0005634;; GO:0005730;; GO:0001228;; GO:0048625;; GO:0006355;; GO:0035116;; GO:0014707;; GO:0045892;; GO:0035137;; GO:0005667;; GO:0021983;; GO:0000978;; GO:0009653;; GO:0005737	molecular_function;;molecular_function;;biological_process;;biological_process;;biological_process;;molecular_function;;cellular_component;;cellular_component;;molecular_function;;biological_process;;biological_process;;biological_process;;biological_process;;biological_process;;biological_process;;cellular_component;;biological_process;;molecular_function;;biological_process;;cellular_component	RNA polymerase II transcription factor binding;;sequence-specific DNA binding;;cartilage development;;positive regulation of transcription from RNA polymerase II promoter;;skeletal system development;;transcription factor activity, sequence-specific DNA binding;;nucleus;;nucleolus;;transcriptional activator activity, RNA polymerase II transcription regulatory region sequence-specific binding;;myo…	K09356	PITX1	------	------	0.09	0.03	0	0	0.04	0.02	0	0.16	0	0.13	1.67	0.63	0	0.03	0.03	0	5.12	3.72
ENSMUSG00000021509	Slc25a48	solute carrier family 25, member 48 [Source:MGI Symbol;Acc:MGI:2145373]	GO:0005743;; GO:0016021;; GO:0006844;; GO:0005739;; GO:0015227	cellular_component;;cellular_component;;biological_process;;cellular_component;;molecular_function	mitochondrial inner membrane;;integral component of membrane;;acyl carnitine transport;;mitochondrion;;acyl carnitine transmembrane transporter activity	K15124	SLC25A48	------	------	4.18	6.05	5.82	1.77	3.22	2.2	10.8	6.42	6.13	7.07	9.09	6.09	12.57	11.53	8.32	6.09	12.44	15.06
ENSMUSG00000021510	Zfp729a	zinc finger protein 729a [Source:MGI Symbol;Acc:MGI:3036250]	GO:0006355;; GO:0046872;; GO:0003676	biological_process;;molecular_function;;molecular_function	regulation of transcription, DNA-templated;;metal ion binding;;nucleic acid binding	K09228	KRAB	mmu05168	Herpes simplex virus 1 infection	3.44	4.64	8.12	2.14	1.76	1.19	3.95	5.86	4.55	5.02	2.59	1.5	3.79	2.53	3.48	5.43	1.3	1.29
ENSMUSG00000021536	Adcy2	adenylate cyclase 2 [Source:MGI Symbol;Acc:MGI:99676]	GO:0005737;; GO:0016021;; GO:0004016;; GO:0005886;; GO:0035556;; GO:0046872;; GO:0006171;; GO:0005524	cellular_component;;cellular_component;;molecular_function;;cellular_component;;biological_process;;molecular_function;;biological_process;;molecular_function	cytoplasm;;integral component of membrane;;adenylate cyclase activity;;plasma membrane;;intracellular signal transduction;;metal ion binding;;cAMP biosynthetic process;;ATP binding	K08042	ADCY2	mmu04750;; mmu04114;; mmu05200;; mmu04928;; mmu04922;; mmu04923;; mmu04921;; mmu04926;; mmu04927;; mmu04925;; mmu04024;; mmu04022;; mmu04713;; mmu04020;; mmu04062;; mmu04916;; mmu04211;; mmu04371;; mmu04213;; mmu04270;; mmu04724;; mmu04725;; mmu04727;; mmu04540;; mmu05032;; mmu04723;; mmu05166;; mmu04918;; mmu04935;; mmu04934;; mmu04971;; mmu04970;; mmu04915;; mmu04972;; mmu04913;; mmu04912;; mmu…	Inflammatory mediator regulation of TRP channels;;Oocyte meiosis;;Pathways in cancer;;Parathyroid hormone synthesis, secretion and action;;Glucagon signaling pathway;;Regulation of lipolysis in adipocytes;;Oxytocin signaling pathway;;Relaxin signaling pathway;;Cortisol synthesis and secretion;;Aldosterone synthesis and secretion;;cAMP signaling pathway;;cGMP-PKG signaling pathway;;Circadian entra…	0.77	1.32	0.38	1.62	2.33	1.44	3.34	10.41	4.84	3.43	9.19	7.1	2.12	2.86	4.15	5.05	6.35	9.12
ENSMUSG00000021556	Golm1	golgi membrane protein 1 [Source:MGI Symbol;Acc:MGI:1917329]	GO:0006997;; GO:0016021;; GO:0005794;; GO:0019216	biological_process;;cellular_component;;cellular_component;;biological_process	nucleus organization;;integral component of membrane;;Golgi apparatus;;regulation of lipid metabolic process	------	------	------	------	2.09	2.3	1.78	4.97	5.51	1.78	6.75	23.75	9.08	7.98	17.18	12.9	6.65	8.68	4.77	10.25	13.97	14.88
ENSMUSG00000021557	Agtpbp1	ATP/GTP binding protein 1 [Source:MGI Symbol;Acc:MGI:2159437]	GO:0042133;; GO:0060041;; GO:0050905;; GO:0008233;; GO:0021702;; GO:0005737;; GO:0005730;; GO:0005634;; GO:0005739;; GO:0007005;; GO:0015631;; GO:0035609;; GO:0007628;; GO:0021772;; GO:0001754;; GO:0021549;; GO:0043231;; GO:0005829;; GO:0021680;; GO:0035610;; GO:0004181;; GO:0008270	biological_process;;biological_process;;biological_process;;molecular_function;;biological_process;;cellular_component;;cellular_component;;cellular_component;;cellular_component;;biological_process;;molecular_function;;biological_process;;biological_process;;biological_process;;biological_process;;biological_process;;cellular_component;;cellular_component;;biological_process;;biological_process;…	neurotransmitter metabolic process;;retina development in camera-type eye;;neuromuscular process;;peptidase activity;;cerebellar Purkinje cell differentiation;;cytoplasm;;nucleolus;;nucleus;;mitochondrion;;mitochondrion organization;;tubulin binding;;C-terminal protein deglutamylation;;adult walking behavior;;olfactory bulb development;;eye photoreceptor cell differentiation;;cerebellum developme…	K23435	AGTPBP1, CCP1	------	------	4.24	7.75	10.65	5.91	4.21	3.69	10.3	20.99	13.14	14.71	11.96	9.34	12.9	12.45	18.43	22.01	9.33	7.89
ENSMUSG00000021583	Erap1	endoplasmic reticulum aminopeptidase 1 [Source:MGI Symbol;Acc:MGI:1933403]	GO:0005737;; GO:0004177;; GO:0042277;; GO:0019885;; GO:0005788;; GO:0005138;; GO:0005164;; GO:0005789;; GO:0005576;; GO:0008217;; GO:0008270;; GO:0045766;; GO:0070006;; GO:0006509;; GO:0006508;; GO:0008233;; GO:0043171;; GO:0008235;; GO:0016021;; GO:0043231;; GO:0002250	cellular_component;;molecular_function;;molecular_function;;biological_process;;cellular_component;;molecular_function;;molecular_function;;cellular_component;;cellular_component;;biological_process;;molecular_function;;biological_process;;molecular_function;;biological_process;;biological_process;;molecular_function;;biological_process;;molecular_function;;cellular_component;;cellular_component;…	cytoplasm;;aminopeptidase activity;;peptide binding;;antigen processing and presentation of endogenous peptide antigen via MHC class I;;endoplasmic reticulum lumen;;interleukin-6 receptor binding;;tumor necrosis factor receptor binding;;endoplasmic reticulum membrane;;extracellular region;;regulation of blood pressure;;zinc ion binding;;positive regulation of angiogenesis;;metalloaminopeptidase a…	K09604	ARTS1	------	------	10.99	13.49	32.07	8.97	18.36	4.67	33.45	36.62	27.34	30.45	23.67	15	26.83	22.45	35.5	65.91	15.9	26.56
ENSMUSG00000021587	Pcsk1	proprotein convertase subtilisin/kexin type 1 [Source:MGI Symbol;Acc:MGI:97511]	GO:0004252;; GO:0004175;; GO:0005615;; GO:0016020;; GO:0043043;; GO:0005788;; GO:0043005;; GO:0034774;; GO:0016485;; GO:0030133;; GO:0016486;; GO:0042802	molecular_function;;molecular_function;;cellular_component;;cellular_component;;biological_process;;cellular_component;;cellular_component;;cellular_component;;biological_process;;cellular_component;;biological_process;;molecular_function	serine-type endopeptidase activity;;endopeptidase activity;;extracellular space;;membrane;;peptide biosynthetic process;;endoplasmic reticulum lumen;;neuron projection;;secretory granule lumen;;protein processing;;transport vesicle;;peptide hormone processing;;identical protein binding	K01359	PCSK1	------	------	0.07	0.15	0.09	0.12	0.14	0.03	0.38	1.5	1.39	0.92	0.43	0.26	0.61	0.8	0.6	2.41	0.74	0.46
ENSMUSG00000021589	Rhobtb3	Rho-related BTB domain containing 3 [Source:MGI Symbol;Acc:MGI:1920546]	GO:0005737;; GO:0007015;; GO:0008360;; GO:0042147;; GO:0005794;; GO:0005829;; GO:0005886;; GO:0003924;; GO:0017137;; GO:0030036;; GO:0008584;; GO:0019901;; GO:0007163;; GO:0005938;; GO:0016887;; GO:0032956;; GO:0007266;; GO:0042995;; GO:0005524;; GO:0005525	cellular_component;;biological_process;;biological_process;;biological_process;;cellular_component;;cellular_component;;cellular_component;;molecular_function;;molecular_function;;biological_process;;biological_process;;molecular_function;;biological_process;;cellular_component;;molecular_function;;biological_process;;biological_process;;cellular_component;;molecular_function;;molecular_function	cytoplasm;;actin filament organization;;regulation of cell shape;;retrograde transport, endosome to Golgi;;Golgi apparatus;;cytosol;;plasma membrane;;GTPase activity;;Rab GTPase binding;;actin cytoskeleton organization;;male gonad development;;protein kinase binding;;establishment or maintenance of cell polarity;;cell cortex;;ATPase activity;;regulation of actin cytoskeleton organization;;Rho pro…	K07869	RHOBTB3	------	------	4.07	4.42	5.15	3.15	3.02	1.92	6.32	13.3	7.22	7.71	6.14	4.67	7.36	15.67	7.36	15.84	5.54	9.5
ENSMUSG00000021596	Mctp1	multiple C2 domains, transmembrane 1 [Source:MGI Symbol;Acc:MGI:1926021]	GO:0030336;; GO:0055037;; GO:0030672;; GO:0016021;; GO:0005789;; GO:0005509;; GO:0045806;; GO:1902883;; GO:0030054	biological_process;;cellular_component;;cellular_component;;cellular_component;;cellular_component;;molecular_function;;biological_process;;biological_process;;cellular_component	negative regulation of cell migration;;recycling endosome;;synaptic vesicle membrane;;integral component of membrane;;endoplasmic reticulum membrane;;calcium ion binding;;negative regulation of endocytosis;;negative regulation of response to oxidative stress;;cell junction	------	------	------	------	1.6	2.05	3.7	2.11	2.15	1.09	5.29	21.4	12.25	11.2	6.33	5.05	6.53	9	5.62	13.77	4.63	4.02
ENSMUSG00000021604	Irx4	Iroquois homeobox 4 [Source:MGI Symbol;Acc:MGI:1355275]	GO:0048561;; GO:0043565;; GO:0007507;; GO:0005634;; GO:0030154;; GO:0006357;; GO:0005667	biological_process;;molecular_function;;biological_process;;cellular_component;;biological_process;;biological_process;;cellular_component	establishment of animal organ orientation;;sequence-specific DNA binding;;heart development;;nucleus;;cell differentiation;;regulation of transcription from RNA polymerase II promoter;;transcription factor complex	K24889	IRX	------	------	10.79	16.05	1.92	25.65	22.51	24.25	11.22	2.6	5.68	5.8	15.08	17.85	4.05	1.92	3.77	3.26	17.23	19.2
ENSMUSG00000021606	Ndufs6	NADH:ubiquinone oxidoreductase core subunit S6 [Source:MGI Symbol;Acc:MGI:107932]	GO:0070584;; GO:0006631;; GO:0010259;; GO:0006936;; GO:0061458;; GO:0005739;; GO:0006120;; GO:0072358;; GO:0005747;; GO:0035264;; GO:0022904	biological_process;;biological_process;;biological_process;;biological_process;;biological_process;;cellular_component;;biological_process;;biological_process;;cellular_component;;biological_process;;biological_process	mitochondrion morphogenesis;;fatty acid metabolic process;;multicellular organism aging;;muscle contraction;;reproductive system development;;mitochondrion;;mitochondrial electron transport, NADH to ubiquinone;;cardiovascular system development;;mitochondrial respiratory chain complex I;;multicellular organism growth;;respiratory electron transport chain	------	------	------	------	94.97	123.7	14.03	125.07	114.21	183.61	77.41	48.68	55.58	43.67	114.19	117.94	33.14	34.16	32.25	25.54	130.48	132.04
ENSMUSG00000021614	Vcan	versican [Source:MGI Symbol;Acc:MGI:102889]	GO:0005540;; GO:0007155	molecular_function;;biological_process	hyaluronic acid binding;;cell adhesion	K06793	VCAN, CSPG2	mmu04514(Cell adhesion molecules	CAMs)	12.17	9.41	4.15	17.06	27.9	7.99	39.48	85.82	40.53	52.58	48.48	36.63	24.7	27.71	22.75	84.23	44.29	40.05
ENSMUSG00000021643	Serf1	small EDRK-rich factor 1 [Source:MGI Symbol;Acc:MGI:1337114]	GO:0005737;; GO:0032991;; GO:0005634;; GO:0008150;; GO:0003674;; GO:0005829	cellular_component;;cellular_component;;cellular_component;;biological_process;;molecular_function;;cellular_component	cytoplasm;;macromolecular complex;;nucleus;;biological_process;;molecular_function;;cytosol	------	------	------	------	25.6	27.75	50.72	28.1	37.89	52.86	22.26	33.2	25.75	26.11	30.93	33.14	37.3	27.72	29.77	41.31	22.48	32.46
ENSMUSG00000021668	Polk	polymerase (DNA directed), kappa [Source:MGI Symbol;Acc:MGI:1349767]	GO:0006974;; GO:0006297;; GO:0016604;; GO:0042276;; GO:0006281;; GO:0005634;; GO:0005654;; GO:0019985;; GO:0003887;; GO:0006260;; GO:0034644;; GO:0090734;; GO:0046872;; GO:0003684	biological_process;;biological_process;;cellular_component;;biological_process;;biological_process;;cellular_component;;cellular_component;;biological_process;;molecular_function;;biological_process;;biological_process;;cellular_component;;molecular_function;;molecular_function	cellular response to DNA damage stimulus;;nucleotide-excision repair, DNA gap filling;;nuclear body;;error-prone translesion synthesis;;DNA repair;;nucleus;;nucleoplasm;;translesion synthesis;;DNA-directed DNA polymerase activity;;DNA replication;;cellular response to UV;;site of DNA damage;;metal ion binding;;damaged DNA binding	K03511	POLK	mmu05169;; mmu05218;; mmu03460;; mmu05200;; mmu05212;; mmu05202;; mmu05210;; mmu05217;; mmu05216;; mmu05220;; mmu05214;; mmu05223;; mmu05213;; mmu05222;; mmu05225;; mmu05226;; mmu05224	Epstein-Barr virus infection;;Melanoma;;Fanconi anemia pathway;;Pathways in cancer;;Pancreatic cancer;;Transcriptional misregulation in cancer;;Colorectal cancer;;Basal cell carcinoma;;Thyroid cancer;;Chronic myeloid leukemia;;Glioma;;Non-small cell lung cancer;;Endometrial cancer;;Small cell lung cancer;;Hepatocellular carcinoma;;Gastric cancer;;Breast cancer	5.35	6.69	7.52	2.46	2.5	0.44	6.01	9.98	9.95	7.92	3.83	3.04	9	9.91	7.63	11.09	3.38	4.18
ENSMUSG00000021676	Iqgap2	IQ motif containing GTPase activating protein 2 [Source:MGI Symbol;Acc:MGI:2449975]	GO:0005737;; GO:0071933;; GO:0030027;; GO:0005874;; GO:0009986;; GO:0005902;; GO:0017048;; GO:0005547;; GO:0030175;; GO:0048365;; GO:0051015;; GO:0005516;; GO:0043087;; GO:0070493;; GO:0034314	cellular_component;;molecular_function;;cellular_component;;cellular_component;;cellular_component;;cellular_component;;molecular_function;;molecular_function;;cellular_component;;molecular_function;;molecular_function;;molecular_function;;biological_process;;biological_process;;biological_process	cytoplasm;;Arp2/3 complex binding;;lamellipodium;;microtubule;;cell surface;;microvillus;;Rho GTPase binding;;phosphatidylinositol-3,4,5-trisphosphate binding;;filopodium;;Rac GTPase binding;;actin filament binding;;calmodulin binding;;regulation of GTPase activity;;thrombin-activated receptor signaling pathway;;Arp2/3 complex-mediated actin nucleation	K05767	IQGAP2_3	mmu04810	Regulation of actin cytoskeleton	2.13	4.93	3.91	3.52	3.64	1.37	6.68	8.63	10.65	7.56	6.42	5.61	5.32	2.6	7.89	14.09	5.63	4.78
ENSMUSG00000021699	Pde4d	phosphodiesterase 4D, cAMP specific [Source:MGI Symbol;Acc:MGI:99555]	GO:1901898;; GO:0071222;; GO:0006198;; GO:0004115;; GO:0033137;; GO:0043951;; GO:0008144;; GO:0050900;; GO:0005891;; GO:0035264;; GO:0044325;; GO:0061028;; GO:0086004;; GO:0005813;; GO:0002027;; GO:0032729;; GO:0046872;; GO:1901844;; GO:0050852;; GO:0030593;; GO:0032743;; GO:0016324;; GO:0051117;; GO:0031965;; GO:0060314;; GO:0071872;; GO:0030552;; GO:0007568;; GO:0006939;; GO:0005829;; GO:003470…	biological_process;;biological_process;;biological_process;;molecular_function;;biological_process;;biological_process;;molecular_function;;biological_process;;cellular_component;;biological_process;;molecular_function;;biological_process;;biological_process;;cellular_component;;biological_process;;biological_process;;molecular_function;;biological_process;;biological_process;;biological_process;…	negative regulation of relaxation of cardiac muscle;;cellular response to lipopolysaccharide;;cAMP catabolic process;;3',5'-cyclic-AMP phosphodiesterase activity;;negative regulation of peptidyl-serine phosphorylation;;negative regulation of cAMP-mediated signaling;;drug binding;;leukocyte migration;;voltage-gated calcium channel complex;;multicellular organism growth;;ion channel binding;;establ…	K13293	PDE4	mmu04928;; mmu04024;; mmu05032;; mmu00230	Parathyroid hormone synthesis, secretion and action;;cAMP signaling pathway;;Morphine addiction;;Purine metabolism	1.38	1.75	0.76	3.03	2.7	1.24	4.54	18.92	7.46	7.75	14.06	8.21	3.09	7.98	4.49	9.22	8.37	11.3
ENSMUSG00000021700	Rab3c	RAB3C, member RAS oncogene family [Source:MGI Symbol;Acc:MGI:1914545]	GO:0008021;; GO:0019882;; GO:0072659;; GO:0030742;; GO:0031982;; GO:0009306;; GO:0006904;; GO:0006886;; GO:0003924;; GO:0017157;; GO:0032482;; GO:0005886;; GO:0048471;; GO:0031489;; GO:0005768;; GO:0005829;; GO:0098993;; GO:0005525	cellular_component;;biological_process;;biological_process;;molecular_function;;cellular_component;;biological_process;;biological_process;;biological_process;;molecular_function;;biological_process;;biological_process;;cellular_component;;cellular_component;;molecular_function;;cellular_component;;cellular_component;;cellular_component;;molecular_function	synaptic vesicle;;antigen processing and presentation;;protein localization to plasma membrane;;GTP-dependent protein binding;;vesicle;;protein secretion;;vesicle docking involved in exocytosis;;intracellular protein transport;;GTPase activity;;regulation of exocytosis;;Rab protein signal transduction;;plasma membrane;;perinuclear region of cytoplasm;;myosin V binding;;endosome;;cytosol;;anchored…	K07883	RAB3C	------	------	0.03	0.03	0.07	0.01	0.01	0	0.02	1.16	0.07	0.07	1.08	0.21	0.01	0.07	0.04	0.27	0.11	0.35
ENSMUSG00000021702	Thbs4	thrombospondin 4 [Source:MGI Symbol;Acc:MGI:1101779]	GO:0005783;; GO:0005518;; GO:0048771;; GO:0031012;; GO:0031594;; GO:0051451;; GO:0048266;; GO:0006986;; GO:0008083;; GO:0090023;; GO:0051260;; GO:0016529;; GO:0005509;; GO:0001968;; GO:0071603;; GO:0005178;; GO:0034103;; GO:0062023;; GO:0005604;; GO:0008201;; GO:0005615;; GO:0043237;; GO:0007399;; GO:0050731;; GO:0001938;; GO:0051781;; GO:0048812;; GO:0034976;; GO:0016525	cellular_component;;molecular_function;;biological_process;;cellular_component;;cellular_component;;biological_process;;biological_process;;biological_process;;molecular_function;;biological_process;;biological_process;;cellular_component;;molecular_function;;molecular_function;;biological_process;;molecular_function;;biological_process;;cellular_component;;cellular_component;;molecular_function;…	endoplasmic reticulum;;collagen binding;;tissue remodeling;;extracellular matrix;;neuromuscular junction;;myoblast migration;;behavioral response to pain;;response to unfolded protein;;growth factor activity;;positive regulation of neutrophil chemotaxis;;protein homooligomerization;;sarcoplasmic reticulum;;calcium ion binding;;fibronectin binding;;endothelial cell-cell adhesion;;integrin binding;…	K04659	THBS2S	mmu05165;; mmu04510;; mmu04512;; mmu05144;; mmu04151;; mmu04145	Human papillomavirus infection;;Focal adhesion;;ECM-receptor interaction;;Malaria;;PI3K-Akt signaling pathway;;Phagosome	9.01	23.38	1.1	18.87	21.5	14.82	21.03	208.7	95.16	80.27	59.64	63.79	8.19	29.65	65.54	100.72	60.37	57.85
ENSMUSG00000021706	Zfyve16	zinc finger, FYVE domain containing 16 [Source:MGI Symbol;Acc:MGI:2145181]	GO:0016197;; GO:0043231;; GO:0005829;; GO:0005545;; GO:0006622;; GO:0005547;; GO:0046872;; GO:0005769;; GO:0031901	biological_process;;cellular_component;;cellular_component;;molecular_function;;biological_process;;molecular_function;;molecular_function;;cellular_component;;cellular_component	endosomal transport;;intracellular membrane-bounded organelle;;cytosol;;1-phosphatidylinositol binding;;protein targeting to lysosome;;phosphatidylinositol-3,4,5-trisphosphate binding;;metal ion binding;;early endosome;;early endosome membrane	K04679	MADHIP, SARA	mmu04144;; mmu04350	Endocytosis;;TGF-beta signaling pathway	6.71	8.61	8.43	3.21	3.49	1.62	8.57	10.24	8.74	9.68	4.83	3.52	10.44	9.34	7.16	15.48	3.01	4.13
ENSMUSG00000021719	Rgs7bp	regulator of G-protein signalling 7 binding protein [Source:MGI Symbol;Acc:MGI:106334]	GO:0005737;; GO:0043204;; GO:0009968;; GO:0043198;; GO:0005634;; GO:0030424;; GO:0099026;; GO:0098794;; GO:0099031;; GO:0005886;; GO:0044327;; GO:0060078;; GO:0098978;; GO:0007186;; GO:0098793	cellular_component;;cellular_component;;biological_process;;cellular_component;;cellular_component;;cellular_component;;cellular_component;;cellular_component;;cellular_component;;cellular_component;;cellular_component;;biological_process;;cellular_component;;biological_process;;cellular_component	cytoplasm;;perikaryon;;negative regulation of signal transduction;;dendritic shaft;;nucleus;;axon;;anchored component of presynaptic membrane;;postsynapse;;anchored component of postsynaptic density membrane;;plasma membrane;;dendritic spine head;;regulation of postsynaptic membrane potential;;glutamatergic synapse;;G-protein coupled receptor signaling pathway;;presynapse	------	------	------	------	1.03	1.06	0.86	0.35	0.54	0.3	1.13	3.02	1.75	1.87	1.59	0.78	1.27	1.17	1.26	2.06	0.79	0.93
ENSMUSG00000021725	Parp8	poly (ADP-ribose) polymerase family, member 8 [Source:MGI Symbol;Acc:MGI:1098713]	GO:0006471;; GO:0003950;; GO:0140289;; GO:0070213;; GO:1990404	biological_process;;molecular_function;;biological_process;;biological_process;;molecular_function	protein ADP-ribosylation;;NAD+ ADP-ribosyltransferase activity;;protein mono-ADP-ribosylation;;protein auto-ADP-ribosylation;;protein ADP-ribosylase activity	K15258	PARP6_8	------	------	6.32	10.86	12.64	6.54	7.51	4.83	14.88	22.98	18.5	17.83	14.26	10.81	31.22	14.03	17.91	17.8	16.1	16.22
ENSMUSG00000021728	Emb	embigin [Source:MGI Symbol;Acc:MGI:95321]	GO:0098632;; GO:0035879;; GO:0030424;; GO:0070593;; GO:0045202;; GO:0005887;; GO:0005886;; GO:0007155;; GO:0007411;; GO:0007156;; GO:0030054	molecular_function;;biological_process;;cellular_component;;biological_process;;cellular_component;;cellular_component;;cellular_component;;biological_process;;biological_process;;biological_process;;cellular_component	protein binding involved in cell-cell adhesion;;plasma membrane lactate transport;;axon;;dendrite self-avoidance;;synapse;;integral component of plasma membrane;;plasma membrane;;cell adhesion;;axon guidance;;homophilic cell adhesion via plasma membrane adhesion molecules;;cell junction	------	------	------	------	40.6	92.24	158.39	35.67	35.88	27.83	84.62	218.78	118.8	105.26	84.01	67.9	44.01	94.54	66.75	197.17	88.55	61.98
ENSMUSG00000021733	Slc4a7	solute carrier family 4, sodium bicarbonate cotransporter, member 7 [Source:MGI Symbol;Acc:MGI:2443878]	GO:0005452;; GO:0016021	molecular_function;;cellular_component	inorganic anion exchanger activity;;integral component of membrane	K13858	SLC4A7, NBC3	------	------	5.64	7.55	8.25	4.37	4.02	1.76	12.19	18.09	11.68	15.39	8.49	5.38	20.76	21.35	13.3	19.49	5.97	7.53
ENSMUSG00000021760	Gpx8	glutathione peroxidase 8 (putative) [Source:MGI Symbol;Acc:MGI:1916840]	GO:0016021;; GO:0004601;; GO:0004602;; GO:0006979	cellular_component;;molecular_function;;molecular_function;;biological_process	integral component of membrane;;peroxidase activity;;glutathione peroxidase activity;;response to oxidative stress	K00432	gpx, btuE, bsaA	mmu05014(Amyotrophic lateral sclerosis ;; mmu05016;; mmu00480;; mmu04918	ALS);;Huntington disease;;Glutathione metabolism;;Thyroid hormone synthesis	28.2	36.31	51.66	23.12	25.94	32.23	74.05	159.83	73.98	92.98	68.61	47.04	86.67	75.35	66.65	127.19	44.93	77.17
ENSMUSG00000021765	Fst	follistatin [Source:MGI Symbol;Acc:MGI:95586]	GO:0043616;; GO:0007389;; GO:0042475;; GO:0005615;; GO:0032926;; GO:0045596;; GO:0005634;; GO:0000122;; GO:0002244;; GO:0008585;; GO:0005737;; GO:0030509;; GO:0043395;; GO:0001501;; GO:0051798;; GO:0048185;; GO:0038102;; GO:0031069;; GO:0007276	biological_process;;biological_process;;biological_process;;cellular_component;;biological_process;;biological_process;;cellular_component;;biological_process;;biological_process;;biological_process;;cellular_component;;biological_process;;molecular_function;;biological_process;;biological_process;;molecular_function;;molecular_function;;biological_process;;biological_process	keratinocyte proliferation;;pattern specification process;;odontogenesis of dentin-containing tooth;;extracellular space;;negative regulation of activin receptor signaling pathway;;negative regulation of cell differentiation;;nucleus;;negative regulation of transcription from RNA polymerase II promoter;;hematopoietic progenitor cell differentiation;;female gonad development;;cytoplasm;;BMP signal…	K04661	FST	mmu04350	TGF-beta signaling pathway	9.98	39.34	35.6	8.6	11.58	5.34	28.48	74.58	26.56	40.93	25.34	21.93	22.76	66.75	27.04	42.29	25.66	34.88
ENSMUSG00000021803	Cdhr1	cadherin-related family member 1 [Source:MGI Symbol;Acc:MGI:2157782]	GO:0042622;; GO:0009987;; GO:0008594;; GO:0035845;; GO:0005509;; GO:0005887;; GO:0007155;; GO:0007156;; GO:0045494	cellular_component;;biological_process;;biological_process;;biological_process;;molecular_function;;cellular_component;;biological_process;;biological_process;;biological_process	photoreceptor outer segment membrane;;cellular process;;photoreceptor cell morphogenesis;;photoreceptor cell outer segment organization;;calcium ion binding;;integral component of plasma membrane;;cell adhesion;;homophilic cell adhesion via plasma membrane adhesion molecules;;photoreceptor cell maintenance	K16501	CDHR1, PCDH21	------	------	0.08	0.82	7.9	0.3	0.51	0.31	7.49	8.43	6.28	9.98	5.46	2.33	22.24	13.95	27.79	13.31	13.85	9.97
ENSMUSG00000021835	Bmp4	bone morphogenetic protein 4 [Source:MGI Symbol;Acc:MGI:88180]	GO:0005737;; GO:0000186;; GO:0005125;; GO:0005615;; GO:0042056;; GO:0009948;; GO:0070700;; GO:0039706;; GO:0005576;; GO:0001525;; GO:0048646;; GO:0031982	cellular_component;;biological_process;;molecular_function;;cellular_component;;molecular_function;;biological_process;;molecular_function;;molecular_function;;cellular_component;;biological_process;;biological_process;;cellular_component	cytoplasm;;activation of MAPKK activity;;cytokine activity;;extracellular space;;chemoattractant activity;;anterior/posterior axis specification;;BMP receptor binding;;co-receptor binding;;extracellular region;;angiogenesis;;anatomical structure formation involved in morphogenesis;;vesicle	K04662	BMP4	mmu04550;; mmu05200;; mmu05217;; mmu04350;; mmu04919;; mmu04060;; mmu04390;; mmu05418	Signaling pathways regulating pluripotency of stem cells;;Pathways in cancer;;Basal cell carcinoma;;TGF-beta signaling pathway;;Thyroid hormone signaling pathway;;Cytokine-cytokine receptor interaction;;Hippo signaling pathway;;Fluid shear stress and atherosclerosis	35.19	37.49	12.12	59.18	75.19	35.12	36.66	74.58	46.57	53.88	33.81	30.48	9.3	16.43	13.32	49.65	41.78	64.71
ENSMUSG00000021868	Ppif	peptidylprolyl isomerase F (cyclophilin F) [Source:MGI Symbol;Acc:MGI:2145814]	GO:0090201;; GO:0090200;; GO:0071243;; GO:1902445;; GO:0005739;; GO:0090324;; GO:0005757;; GO:0010849;; GO:0042981;; GO:0000413;; GO:0042277;; GO:0051082;; GO:0006979;; GO:0043066;; GO:0003755;; GO:0005759;; GO:2001243;; GO:0070266;; GO:2000276;; GO:0010939;; GO:0032780;; GO:0070301;; GO:0071277;; GO:0042026;; GO:0002931;; GO:0008637;; GO:0046902;; GO:0005743;; GO:1902686;; GO:0016018	biological_process;;biological_process;;biological_process;;biological_process;;cellular_component;;biological_process;;cellular_component;;biological_process;;biological_process;;biological_process;;molecular_function;;molecular_function;;biological_process;;biological_process;;molecular_function;;cellular_component;;biological_process;;biological_process;;biological_process;;biological_process;…	negative regulation of release of cytochrome c from mitochondria;;positive regulation of release of cytochrome c from mitochondria;;cellular response to arsenic-containing substance;;regulation of mitochondrial membrane permeability involved in programmed necrotic cell death;;mitochondrion;;negative regulation of oxidative phosphorylation;;mitochondrial permeability transition pore complex;;regul…	K09565	PPIF	mmu05020;; mmu05145;; mmu04022;; mmu04020;; mmu05017;; mmu05016;; mmu05010;; mmu05012	Prion diseases;;Toxoplasmosis;;cGMP-PKG signaling pathway;;Calcium signaling pathway;;Spinocerebellar ataxia;;Huntington disease;;Alzheimer disease;;Parkinson disease	88.64	70.02	12.07	96.28	91.57	89.93	38.59	25.03	51.45	25.83	74.57	75.5	29.34	46.69	23.54	17.05	76.19	67.68
ENSMUSG00000021871	Gm49342	predicted gene, 49342 [Source:MGI Symbol;Acc:MGI:6121535]	GO:0004731;; GO:0009116	molecular_function;;biological_process	purine-nucleoside phosphorylase activity;;nucleoside metabolic process	------	------	------	------	51.33	75.97	49.35	47.56	64.08	37	116.7	213.8	185.23	145.3	121.49	75.05	90.26	98.47	121.97	147.35	142.79	125.8
ENSMUSG00000021886	Gpr65	G-protein coupled receptor 65 [Source:MGI Symbol;Acc:MGI:108031]	GO:0004930;; GO:0031532;; GO:0051496;; GO:0016021;; GO:0090630;; GO:0010447;; GO:0007189;; GO:0005886	molecular_function;;biological_process;;biological_process;;cellular_component;;biological_process;;biological_process;;biological_process;;cellular_component	G-protein coupled receptor activity;;actin cytoskeleton reorganization;;positive regulation of stress fiber assembly;;integral component of membrane;;activation of GTPase activity;;response to acidic pH;;adenylate cyclase-activating G-protein coupled receptor signaling pathway;;plasma membrane	K08416	GPR65, TDAG8	------	------	0.28	0.22	0.83	0.71	0.95	0.8	3.41	16.44	7.98	6.79	8.21	4.72	7.98	6.22	5.41	13.61	10.82	7.33
ENSMUSG00000021947	Cryl1	crystallin, lambda 1 [Source:MGI Symbol;Acc:MGI:1915881]	GO:0006631;; GO:0005829;; GO:0070403;; GO:0003857;; GO:0050104;; GO:0042803	biological_process;;cellular_component;;molecular_function;;molecular_function;;molecular_function;;molecular_function	fatty acid metabolic process;;cytosol;;NAD+ binding;;3-hydroxyacyl-CoA dehydrogenase activity;;L-gulonate 3-dehydrogenase activity;;protein homodimerization activity	K13247	CRYL1	mmu00040	Pentose and glucuronate interconversions	15.76	10.48	2.39	30.64	22.35	26.97	13.52	9.42	10.71	8.98	13.73	18.48	6.54	5.19	5.84	6.13	12.93	15.36
ENSMUSG00000021986	Amer2	APC membrane recruitment 2 [Source:MGI Symbol;Acc:MGI:1919375]	GO:0090090;; GO:0007398;; GO:0016055;; GO:0005546;; GO:0008013;; GO:0005886;; GO:0060828	biological_process;;biological_process;;biological_process;;molecular_function;;molecular_function;;cellular_component;;biological_process	negative regulation of canonical Wnt signaling pathway;;ectoderm development;;Wnt signaling pathway;;phosphatidylinositol-4,5-bisphosphate binding;;beta-catenin binding;;plasma membrane;;regulation of canonical Wnt signaling pathway	------	------	------	------	0	0.03	0.06	0.05	0.03	0.06	0.19	1.46	0.1	0.35	0.7	0.94	0.58	0.59	0.09	0.9	1.1	0.4
ENSMUSG00000021994	Wnt5a	wingless-type MMTV integration site family, member 5A [Source:MGI Symbol;Acc:MGI:98958]	GO:0000187;; GO:0007257;; GO:0032148;; GO:0005125;; GO:1902379;; GO:0003700;; GO:0009986;; GO:0090630;; GO:0005788;; GO:0005737;; GO:0005109;; GO:0031012	biological_process;;biological_process;;biological_process;;molecular_function;;molecular_function;;molecular_function;;cellular_component;;biological_process;;cellular_component;;cellular_component;;molecular_function;;cellular_component	activation of MAPK activity;;activation of JUN kinase activity;;activation of protein kinase B activity;;cytokine activity;;chemoattractant activity involved in axon guidance;;transcription factor activity, sequence-specific DNA binding;;cell surface;;activation of GTPase activity;;endoplasmic reticulum lumen;;cytoplasm;;frizzled binding;;extracellular matrix	K00444	WNT5	mmu05165;; mmu04916;; mmu04550;; mmu05200;; mmu05224;; mmu05225;; mmu05217;; mmu05205;; mmu04310;; mmu04150;; mmu04360;; mmu04390;; mmu04934;; mmu05226;; mmu05010	Human papillomavirus infection;;Melanogenesis;;Signaling pathways regulating pluripotency of stem cells;;Pathways in cancer;;Breast cancer;;Hepatocellular carcinoma;;Basal cell carcinoma;;Proteoglycans in cancer;;Wnt signaling pathway;;mTOR signaling pathway;;Axon guidance;;Hippo signaling pathway;;Cushing syndrome;;Gastric cancer;;Alzheimer disease	4.58	7.55	9.3	14.53	13.16	6.56	24.57	67.34	18	24.52	45.67	39.29	29.51	45.02	21.5	38.4	43.38	47.68
ENSMUSG00000021998	Lcp1	lymphocyte cytosolic protein 1 [Source:MGI Symbol;Acc:MGI:104808]	GO:0032432;; GO:0033157;; GO:0015629;; GO:0030175;; GO:0051639;; GO:0005925;; GO:0005737;; GO:0071803;; GO:0001726;; GO:0002102;; GO:0002286;; GO:0009611;; GO:0005509;; GO:0048471;; GO:0016477;; GO:0022617;; GO:0042802;; GO:0005178;; GO:0031100;; GO:0051017;; GO:0051015;; GO:0005884;; GO:0005886;; GO:0032587;; GO:0001891;; GO:0005829;; GO:0051020;; GO:0001725;; GO:0010737	cellular_component;;biological_process;;cellular_component;;cellular_component;;biological_process;;cellular_component;;cellular_component;;biological_process;;cellular_component;;cellular_component;;biological_process;;biological_process;;molecular_function;;cellular_component;;biological_process;;biological_process;;molecular_function;;molecular_function;;biological_process;;biological_process;…	actin filament bundle;;regulation of intracellular protein transport;;actin cytoskeleton;;filopodium;;actin filament network formation;;focal adhesion;;cytoplasm;;positive regulation of podosome assembly;;ruffle;;podosome;;T cell activation involved in immune response;;response to wounding;;calcium ion binding;;perinuclear region of cytoplasm;;cell migration;;extracellular matrix disassembly;;ide…	K17276	LCP1, PLS2	------	------	9.26	20.72	38.66	27.84	36.36	24.04	58.14	371.95	135.23	88.61	155.61	110.76	113.27	172.08	114.53	243.08	204.8	158.47
ENSMUSG00000022015	Tnfsf11	tumor necrosis factor (ligand) superfamily, member 11 [Source:MGI Symbol;Acc:MGI:1100089]	GO:0005125;; GO:0019221;; GO:1904616;; GO:0033209;; GO:0038001;; GO:0033598;; GO:0060348;; GO:0043406;; GO:0001503;; GO:0055074;; GO:0071848;; GO:0071847;; GO:0051897;; GO:0034112;; GO:0005737;; GO:0007257;; GO:0045780;; GO:1990830;; GO:0005615;; GO:0016021;; GO:2001206;; GO:0051260;; GO:0005886;; GO:0045944;; GO:0048535;; GO:0043123;; GO:0009887;; GO:0032813;; GO:0019722;; GO:0030316;; GO:004232…	molecular_function;;biological_process;;biological_process;;biological_process;;biological_process;;biological_process;;biological_process;;biological_process;;biological_process;;biological_process;;biological_process;;biological_process;;biological_process;;biological_process;;cellular_component;;biological_process;;biological_process;;biological_process;;cellular_component;;cellular_component;…	cytokine activity;;cytokine-mediated signaling pathway;;regulation of actin binding;;tumor necrosis factor-mediated signaling pathway;;paracrine signaling;;mammary gland epithelial cell proliferation;;bone development;;positive regulation of MAP kinase activity;;ossification;;calcium ion homeostasis;;positive regulation of ERK1 and ERK2 cascade via TNFSF11-mediated signaling;;TNFSF11-mediated sig…	K05473	TNFSF11, RANKL, CD254	mmu04917;; mmu04380;; mmu05323;; mmu05224;; mmu04928;; mmu04060;; mmu04064	Prolactin signaling pathway;;Osteoclast differentiation;;Rheumatoid arthritis;;Breast cancer;;Parathyroid hormone synthesis, secretion and action;;Cytokine-cytokine receptor interaction;;NF-kappa B signaling pathway	0	0.36	0.91	0.33	0.59	0.29	0.87	80.93	2.88	6.36	9.8	2.6	1.73	20.13	2.85	7.47	5.75	11.14
ENSMUSG00000022026	Olfm4	olfactomedin 4 [Source:MGI Symbol;Acc:MGI:2685142]	GO:0050777;; GO:0005615;; GO:1900026;; GO:0051260;; GO:0045296;; GO:0042581;; GO:0043124;; GO:0005739;; GO:0005886;; GO:0007155;; GO:0048471;; GO:0042803	biological_process;;cellular_component;;biological_process;;biological_process;;molecular_function;;cellular_component;;biological_process;;cellular_component;;cellular_component;;biological_process;;cellular_component;;molecular_function	negative regulation of immune response;;extracellular space;;positive regulation of substrate adhesion-dependent cell spreading;;protein homooligomerization;;cadherin binding;;specific granule;;negative regulation of I-kappaB kinase/NF-kappaB signaling;;mitochondrion;;plasma membrane;;cell adhesion;;perinuclear region of cytoplasm;;protein homodimerization activity	K25447	OLFM4	------	------	0	0.03	0.88	0	0.03	0	0.08	7.58	0.26	0.59	0.84	1.8	2.66	3.75	0.37	1.47	2.79	1.42
ENSMUSG00000022033	Pbk	PDZ binding kinase [Source:MGI Symbol;Acc:MGI:1289156]	GO:0018107;; GO:0050728;; GO:0018105;; GO:0000278;; GO:0032435;; GO:0005634;; GO:0032873;; GO:0004674;; GO:0034644;; GO:0001933;; GO:0005524	biological_process;;biological_process;;biological_process;;biological_process;;biological_process;;cellular_component;;biological_process;;molecular_function;;biological_process;;biological_process;;molecular_function	peptidyl-threonine phosphorylation;;negative regulation of inflammatory response;;peptidyl-serine phosphorylation;;mitotic cell cycle;;negative regulation of proteasomal ubiquitin-dependent protein catabolic process;;nucleus;;negative regulation of stress-activated MAPK cascade;;protein serine/threonine kinase activity;;cellular response to UV;;negative regulation of protein phosphorylation;;ATP …	K08865	PBK	------	------	12.59	20.52	29.8	11.15	9.84	6.53	26.12	28.95	30.01	29.94	15	12.14	35.9	43.21	36.72	54.7	12.49	14.02
ENSMUSG00000022034	Esco2	establishment of sister chromatid cohesion N-acetyltransferase 2 [Source:MGI Symbol;Acc:MGI:1919238]	GO:0005794;; GO:0006302;; GO:0005694;; GO:0005634;; GO:0010369;; GO:0002244;; GO:0006275;; GO:0071168;; GO:0016407;; GO:0035861;; GO:0000785;; GO:0034421;; GO:0031618;; GO:0001741;; GO:0007059;; GO:0046872;; GO:0004468;; GO:0030054;; GO:0007062	cellular_component;;biological_process;;cellular_component;;cellular_component;;cellular_component;;biological_process;;biological_process;;biological_process;;molecular_function;;cellular_component;;cellular_component;;biological_process;;cellular_component;;cellular_component;;biological_process;;molecular_function;;molecular_function;;cellular_component;;biological_process	Golgi apparatus;;double-strand break repair;;chromosome;;nucleus;;chromocenter;;hematopoietic progenitor cell differentiation;;regulation of DNA replication;;protein localization to chromatin;;acetyltransferase activity;;site of double-strand break;;chromatin;;post-translational protein acetylation;;nuclear pericentric heterochromatin;;XY body;;chromosome segregation;;metal ion binding;;lysine N-…	K11268	ESCO, ECO1	------	------	4.63	8.34	11.82	2.17	2.63	1.7	9.15	6.93	9.06	11.13	3.04	3.12	13.52	10.4	11.05	14.87	2.6	2.21
ENSMUSG00000022037	Clu	clusterin [Source:MGI Symbol;Acc:MGI:88423]	GO:0051131;; GO:0032286;; GO:0001540;; GO:0000902;; GO:0047485;; GO:0009986;; GO:0016235;; GO:0071944;; GO:0051787;; GO:0097440;; GO:0061077;; GO:0050750	biological_process;;biological_process;;molecular_function;;biological_process;;molecular_function;;cellular_component;;cellular_component;;cellular_component;;molecular_function;;cellular_component;;biological_process;;molecular_function	chaperone-mediated protein complex assembly;;central nervous system myelin maintenance;;beta-amyloid binding;;cell morphogenesis;;protein N-terminus binding;;cell surface;;aggresome;;cell periphery;;misfolded protein binding;;apical dendrite;;chaperone-mediated protein folding;;low-density lipoprotein particle receptor binding	K17252	CLU	mmu04610	Complement and coagulation cascades	86.12	44.53	24.42	135.08	121.38	123.16	85.51	92.49	76.58	59.97	81.14	98.53	24.96	13.11	66.59	62.32	89.47	95.81
ENSMUSG00000022090	Pdlim2	PDZ and LIM domain 2 [Source:MGI Symbol;Acc:MGI:2384850]	GO:0032036;; GO:0007507;; GO:0031941;; GO:0051393;; GO:0001725;; GO:0031005;; GO:0030036;; GO:0030864;; GO:0003779;; GO:0005913;; GO:0061061;; GO:0046872;; GO:0030018;; GO:0051371	molecular_function;;biological_process;;cellular_component;;molecular_function;;cellular_component;;molecular_function;;biological_process;;cellular_component;;molecular_function;;cellular_component;;biological_process;;molecular_function;;cellular_component;;molecular_function	myosin heavy chain binding;;heart development;;filamentous actin;;alpha-actinin binding;;stress fiber;;filamin binding;;actin cytoskeleton organization;;cortical actin cytoskeleton;;actin binding;;cell-cell adherens junction;;muscle structure development;;metal ion binding;;Z disc;;muscle alpha-actinin binding	K23353	PDLIM1_2_3_4	------	------	59.67	45.52	5.46	99.27	90.04	94.16	18.9	11.22	17.28	10.14	67.3	85.99	5.85	4	9.65	6.39	56.85	78.48
ENSMUSG00000022094	Slc39a14	solute carrier family 39 (zinc transporter), member 14 [Source:MGI Symbol;Acc:MGI:2384851]	GO:0005737;; GO:0005887;; GO:0030027;; GO:0016021;; GO:0005886;; GO:0006882;; GO:0006826;; GO:0071577;; GO:0005384;; GO:0005385;; GO:0015093;; GO:0071578;; GO:0006829	cellular_component;;cellular_component;;cellular_component;;cellular_component;;cellular_component;;biological_process;;biological_process;;biological_process;;molecular_function;;molecular_function;;molecular_function;;biological_process;;biological_process	cytoplasm;;integral component of plasma membrane;;lamellipodium;;integral component of membrane;;plasma membrane;;cellular zinc ion homeostasis;;iron ion transport;;zinc II ion transmembrane transport;;manganese ion transmembrane transporter activity;;zinc ion transmembrane transporter activity;;ferrous iron transmembrane transporter activity;;zinc II ion transmembrane import;;zinc II ion transpo…	K14720	SLC39A14, ZIP14	mmu04216;; mmu05010;; mmu05012	Ferroptosis;;Alzheimer disease;;Parkinson disease	5.9	9.41	5.82	12.31	10.74	4.64	20.15	95.89	28.5	34.54	51.92	25.58	12.13	36.59	22.32	53.93	51.68	48.46
ENSMUSG00000022096	Hr	lysine demethylase and nuclear receptor corepressor [Source:MGI Symbol;Acc:MGI:96223]	GO:0005654;; GO:0000785;; GO:0016604;; GO:0046966;; GO:0005634;; GO:0003714;; GO:0051291;; GO:0000118;; GO:0031490;; GO:0032454(molecular_function:histone demethylase activity ;; GO:0042809;; GO:0033169;; GO:0045892;; GO:0000976;; GO:0046872;; GO:0042826;; GO:0043433;; GO:0016491	cellular_component;;cellular_component;;cellular_component;;molecular_function;;cellular_component;;molecular_function;;biological_process;;cellular_component;;molecular_function;;-;;molecular_function;;biological_process;;biological_process;;molecular_function;;molecular_function;;molecular_function;;biological_process;;molecular_function	nucleoplasm;;chromatin;;nuclear body;;thyroid hormone receptor binding;;nucleus;;transcription corepressor activity;;protein heterooligomerization;;histone deacetylase complex;;chromatin DNA binding;;3-K9 specific);;vitamin D receptor binding;;histone H3-K9 demethylation;;negative regulation of transcription, DNA-templated;;transcription regulatory region sequence-specific DNA binding;;metal ion …	K00478	HR	------	------	72.81	57.61	10.32	128.49	112.54	80.65	48.96	15.76	37.84	37.44	66.69	72.84	18.17	11.35	20.27	13.34	44.56	54.06
ENSMUSG00000022126	Acod1	aconitate decarboxylase 1 [Source:MGI Symbol;Acc:MGI:103206]	GO:0006952;; GO:0047613;; GO:0072573;; GO:0002760	biological_process;;molecular_function;;biological_process;;biological_process	defense response;;aconitate decarboxylase activity;;tolerance induction to lipopolysaccharide;;positive regulation of antimicrobial humoral response	K17724	IRG1	mmu00660	C5-Branched dibasic acid metabolism	0.08	0.16	14.67	0.07	1.58	0.16	3.21	173.97	7.78	12.51	39.45	22.15	48.54	102.19	5.36	25.07	73.82	36.8
ENSMUSG00000022132	Cldn10	claudin 10 [Source:MGI Symbol;Acc:MGI:1913101]	GO:0005737;; GO:0016021;; GO:0005783;; GO:0006811;; GO:0016338;; GO:0005198;; GO:0042802;; GO:0005886;; GO:0005923;; GO:0043269	cellular_component;;cellular_component;;cellular_component;;biological_process;;biological_process;;molecular_function;;molecular_function;;cellular_component;;cellular_component;;biological_process	cytoplasm;;integral component of membrane;;endoplasmic reticulum;;ion transport;;calcium-independent cell-cell adhesion via plasma membrane cell-adhesion molecules;;structural molecule activity;;identical protein binding;;plasma membrane;;bicellular tight junction;;regulation of ion transport	K06087	CLDN	mmu04530;; mmu04670;; mmu05160;; mmu04514(Cell adhesion molecules	Tight junction;;Leukocyte transendothelial migration;;Hepatitis C;;CAMs)	3.4	3.74	10.07	7.38	6.54	7.73	9.63	5.9	3.12	6.28	3.32	4.09	4.1	4.16	4.43	15.07	2.01	3.24
ENSMUSG00000022136	Dnajc3	DnaJ heat shock protein family (Hsp40) member C3 [Source:MGI Symbol;Acc:MGI:107373]	GO:0005737;; GO:0004860;; GO:0005790;; GO:0006469;; GO:0005783;; GO:0030968;; GO:0051603;; GO:0034975;; GO:0005829;; GO:0051087;; GO:0051082;; GO:0019901;; GO:0070417;; GO:0043066;; GO:0051787;; GO:0005788;; GO:1903912;; GO:0036494;; GO:0034976	cellular_component;;molecular_function;;cellular_component;;biological_process;;cellular_component;;biological_process;;biological_process;;biological_process;;cellular_component;;molecular_function;;molecular_function;;molecular_function;;biological_process;;biological_process;;molecular_function;;cellular_component;;biological_process;;biological_process;;biological_process	cytoplasm;;protein kinase inhibitor activity;;smooth endoplasmic reticulum;;negative regulation of protein kinase activity;;endoplasmic reticulum;;endoplasmic reticulum unfolded protein response;;proteolysis involved in cellular protein catabolic process;;protein folding in endoplasmic reticulum;;cytosol;;chaperone binding;;unfolded protein binding;;protein kinase binding;;cellular response to co…	K09523	DNAJC3	mmu04141;; mmu05164	Protein processing in endoplasmic reticulum;;Influenza A	21.55	27.17	33.7	14.63	17.98	11.9	31.92	56.05	46.9	39.14	31.72	24.07	32.87	36.14	33.6	60.16	21.8	25.32
ENSMUSG00000022146	Osmr	oncostatin M receptor [Source:MGI Symbol;Acc:MGI:1330819]	GO:0008284;; GO:0016324;; GO:0019838;; GO:0005900;; GO:0004924	biological_process;;cellular_component;;molecular_function;;cellular_component;;molecular_function	positive regulation of cell proliferation;;apical plasma membrane;;growth factor binding;;oncostatin-M receptor complex;;oncostatin-M receptor activity	K05057	OSMR	mmu04151;; mmu04060;; mmu04630	PI3K-Akt signaling pathway;;Cytokine-cytokine receptor interaction;;Jak-STAT signaling pathway	12.38	18.99	28.05	9.7	10.93	5.16	28.66	57.29	36.01	32.46	23.83	14.9	27.11	36.36	33.45	49.94	20.81	26.22
ENSMUSG00000022148	Fyb	FYN binding protein [Source:MGI Symbol;Acc:MGI:1346327]	GO:0050852;; GO:0015629;; GO:0005634;; GO:0007229;; GO:0005886;; GO:0008289;; GO:0044877;; GO:0006955;; GO:0072659;; GO:0005829;; GO:0030054	biological_process;;cellular_component;;cellular_component;;biological_process;;cellular_component;;molecular_function;;molecular_function;;biological_process;;biological_process;;cellular_component;;cellular_component	T cell receptor signaling pathway;;actin cytoskeleton;;nucleus;;integrin-mediated signaling pathway;;plasma membrane;;lipid binding;;macromolecular complex binding;;immune response;;protein localization to plasma membrane;;cytosol;;cell junction	K17698	FYB, ADAP	mmu05135;; mmu04015	Yersinia infection;;Rap1 signaling pathway	2.64	4.15	6.13	8.95	11.5	2.25	12.28	53.91	29.87	18.46	40.23	26.94	18.47	13.71	21.06	53.23	40.36	35.67
ENSMUSG00000022157	Mcpt8	mast cell protease 8 [Source:MGI Symbol;Acc:MGI:1261780]	GO:0008626;; GO:0004252;; GO:0005615;; GO:0005737	biological_process;;molecular_function;;cellular_component;;cellular_component	granzyme-mediated apoptotic signaling pathway;;serine-type endopeptidase activity;;extracellular space;;cytoplasm	------	------	------	------	0	0	0	0	0.16	0	1.2	8.18	1.95	0.88	5.91	4.2	2.5	3.52	2.01	1.98	5.97	2.42
ENSMUSG00000022159	Rab2b	RAB2B, member RAS oncogene family [Source:MGI Symbol;Acc:MGI:1923588]	GO:0045921;; GO:0016192;; GO:0006886;; GO:0003924;; GO:0005789;; GO:0032482;; GO:0098793;; GO:0005886;; GO:0000139;; GO:0005525	biological_process;;biological_process;;biological_process;;molecular_function;;cellular_component;;biological_process;;cellular_component;;cellular_component;;cellular_component;;molecular_function	positive regulation of exocytosis;;vesicle-mediated transport;;intracellular protein transport;;GTPase activity;;endoplasmic reticulum membrane;;Rab protein signal transduction;;presynapse;;plasma membrane;;Golgi membrane;;GTP binding	K07878	RAB2B	------	------	6.64	5.4	5.16	3.75	4.24	2.17	4.68	10.26	8.98	10.04	6.4	8.05	4.95	5.73	5.05	7.18	6.85	6.38
[truncated: 2,554 more rows]
